# Supplementary material for: The chromosome 11q13.3 amplification associated lymph node metastasis is driven by miR-548k through modulating tumor microenvironment
Source: Mol Cancer. 2018 Aug 21;17:125. doi: 10.1186/s12943-018-0871-4 (PMC6103855; doi:10.1186/s12943-018-0871-4)
Supplement: Supplementary file 1 — Supplementary Tables. (XLSX 157 kb) [file 12943_2018_871_MOESM1_ESM.xlsx]

## Sheet: Table S1
Unique Name	Descriptor	Peak Limits	q values	genes in peak	genes in region
Amplification Peak 32	11q13.3	chr11:69955001-72004999(probes 39843:39843)	6.4587e-84	hsa-mir-3165,hsa-mir-548k,PHOX2A,DHCR7,CTTN,FOLR1,FOLR2,FOLR3,INPPL1,KRTAP5-9,NUMA1,PPFIA1,FADD,IL18BP,SHANK2,C11orf51,LAMTOR1,ANO1,NADSYN1,FAM86C1,RNF121,KRTAP5-8,CLPB,LRTOMT,DEFB108B,KRTAP5-10,FLJ42102,KRTAP5-7,KRTAP5-11,LOC100129216,LOC100133315,MIR548K,MIR3165,MIR3664,	hsa-mir-3165,hsa-mir-548k,hsa-mir-3164,ALDH3B1,ALDH3B2,PHOX2A,CCND1,CHKA,CPT1A,DHCR7,CTTN,FGF3,FGF4,FOLR1,FOLR2,FOLR3,IGHMBP2,INPPL1,KRTAP5-9,LRP5,NDUFV1,NDUFS8,NUMA1,PPFIA1,FADD,MTL5,FGF19,IL18BP,TCIRG1,SHANK2,C11orf51,MYEOV,GAL,SUV420H1,C11orf24,LAMTOR1,ANO1,NADSYN1,FAM86C1,PPP6R3,RNF121,KRTAP5-8,CLPB,UNC93B1,ACY3,MRGPRD,MRGPRF,MRPL21,TPCN2,ORAOV1,LRTOMT,DEFB108B,NUDT8,TBX10,KRTAP5-10,DOC2GP,FL…
Deletion Peak 20	8p23.1	chr8:7605002-8205000(probes 30345:30349)	4.2857e-37	hsa-mir-548i-3,DEFB4A,SPAG11B,DEFB103B,DEFB104A,SGK223,DEFB105A,DEFB106A,DEFB107A,FLJ10661,DEFB103A,FAM90A18,FAM90A9,FAM90A10,DEFB107B,DEFB104B,DEFB106B,DEFB105B,DEFB109P1B,SPAG11A,FAM90A19,FAM66E,LOC100132396,MIR548I3,	hsa-mir-548i-3,DEFB4A,SPAG11B,DEFB103B,DEFB104A,SGK223,DEFB105A,DEFB106A,DEFB107A,FLJ10661,DEFB103A,FAM90A8,FAM90A18,FAM90A9,FAM90A10,DEFB107B,DEFB104B,DEFB106B,DEFB105B,DEFB109P1B,SPAG11A,FAM90A19,FAM66E,LOC100132396,MIR548I3,
Amplification Peak 33	11q22.1	chr11:101945001-102244999(probes 40295:40297)	1.6088e-30	BIRC2,BIRC3,YAP1,C11orf70,	BIRC2,BIRC3,MMP7,MMP20,YAP1,KIAA1377,C11orf70,TMEM123,
Amplification Peak 10	3q26.33	chr3:179595001-180324999(probes 14534:14534)	2.8097e-25	PEX5L,TTC14,	USP13,PEX5L,TTC14,CCDC39,
Amplification Peak 11	3q28	chr3:188585001-190044999(probes 14635:14642)	6.6218e-24	hsa-mir-944,LPP,TP63,CLDN1,LEPREL1,TPRG1,MIR944,	hsa-mir-944,hsa-mir-28,BCL6,LPP,MASP1,SST,TP63,CLDN1,LEPREL1,RTP4,TPRG1,LPP-AS2,RTP2,FLJ42393,MIR944,LOC100131635,
Amplification Peak 9	3q26.31	chr3:171355001-171444999(probes 14423:14426)	2.0261e-21	PLD1,	hsa-mir-569,ECT2,GHSR,CLDN11,PLD1,PRKCI,SKIL,SLC2A2,TNFSF10,TNIK,EIF5A2,NCEH1,SLC7A14,FNDC3B,PHC3,SPATA16,RPL22L1,TMEM212,MIR569,
Amplification Peak 12	3q29	chr3:196815001-197244999(probes 14767:14769)	1.552e-20	BDH1,DLG1,LOC100507086,MIR4797,	hsa-mir-922,BDH1,DLG1,MFI2,PAK2,KIAA0226,NCBP2,PIGX,PIGZ,LOC152217,SENP5,LOC220729,MIR922,MFI2-AS1,LOC100507086,MIR4797,
Amplification Peak 26	8q24.13	chr8:126085001-130774999(probes 31981:31981)	1.8497e-18	hsa-mir-1208,hsa-mir-1207,hsa-mir-1205,hsa-mir-1204,MYC,POU5F1B,PVT1,KIAA0196,TRIB1,GSDMC,FAM84B,NSMCE2,LOC727677,LOC728724,LOC100130231,MIR1205,MIR1206,MIR1207,MIR1204,MIR1208,PCAT1,	hsa-mir-1208,hsa-mir-1207,hsa-mir-1205,hsa-mir-1204,hsa-mir-548d-1,ANXA13,MYC,NDUFB9,POU5F1B,PVT1,SQLE,MTSS1,KIAA0196,TRIB1,RNF139,ATAD2,FAM49B,TRMT12,WDYHV1,GSDMC,TATDN1,FBXO32,ZNF572,TMEM65,LOC157381,FAM84B,FAM91A1,NSMCE2,KLHL38,FER1L6-AS1,FER1L6,LOC727677,LOC728724,LOC100130231,MIR1205,MIR1206,MIR1207,MIR1204,MIR1208,PCAT1,
Deletion Peak 6	3p12.2	chr3:77675002-97204999(probes 12942:12949)	2.8479e-18	EPHA3,GBE1,HTR1F,POU1F1,PROS1,ROBO1,ROBO2,CGGBP1,CHMP2B,ZNF654,NSUN3,ARL13B,DHFRL1,CADM2,LOC255025,EPHA6,C3orf38,VGLL3,STX19,LOC440970,MIR4795,	EPHA3,GBE1,HTR1F,POU1F1,PROS1,ROBO1,ROBO2,CGGBP1,CHMP2B,ZNF654,NSUN3,ARL13B,DHFRL1,CADM2,LOC255025,EPHA6,C3orf38,VGLL3,STX19,LOC440970,MIR4795,
Deletion Peak 11	5q13.2	chr5:67585001-68494999(probes 20455:20458)	2.8479e-18	CCNB1,PIK3R1,SLC30A5,CENPH,	CCNB1,CDK7,GTF2H2,NAIP,PIK3R1,PMCHL2,RAD17,SMN1,SMN2,TAF9,SERF1A,SMA4,SMA5,BDP1,SLC30A5,CENPH,MRPS36,MARVELD2,CCDC125,LOC647859,GUSBP3,GTF2H2B,GTF2H2C,SERF1B,GTF2H2D,GUSBP9,LOC100170939,LOC100272216,OCLN,
Amplification Peak 27	8q24.22	chr8:133905001-133964999(probes 32026:32026)	5.3971e-18	TG,	ST3GAL1,SLA,TG,WISP1,NDRG1,LRRC6,PHF20L1,ZFAT,TMEM71,
Amplification Peak 20	7p11.2	chr7:55235002-55895000(probes 28355:28356)	5.6805e-18	EGFR,LANCL2,VOPP1,SEPT14,FKBP9L,	hsa-mir-4283-2,hsa-mir-3147,hsa-mir-4283-1,CCT6A,EGFR,GBAS,HPVC1,PHKG1,PSPH,COBL,SEC61G,SUMF2,CHCHD2,MRPS17,ZNF107,LANCL2,VOPP1,ZNF479,ZNF679,VSTM2A,DKFZp434L192,POM121L12,LOC285878,ZNF680,SEPT14,ZNF713,FKBP9L,LOC389493,FLJ45974,ZNF716,ZNF727,LOC641746,GUSBP10,LOC643955,LOC649395,LOC650226,SNORA15,ZNF736,ZNF735,LOC100130849,LOC100287704,LOC100287834,MIR4283-2,MIR4283-1,MIR3147,LOC100506050,
Amplification Peak 23	8p11.23	chr8:38045002-38815000(probes 30994:30994)	1.3819e-16	FGFR1,TACC1,BAG4,DDHD2,WHSC1L1,PLEKHA2,PPAPDC1B,LETM2,RNF5P1,C8orf86,	FGFR1,TACC1,BAG4,DDHD2,WHSC1L1,PLEKHA2,PPAPDC1B,LETM2,RNF5P1,C8orf86,
Amplification Peak 21	7q22.1	chr7:99155001-99274999(probes 28923:28923)	6.1759e-16	CYP3A5,ZNF655,ZNF498,LOC100289187,	CYP3A7,CYP3A4,CYP3A5,ZKSCAN5,CYP3A43,ZNF655,ZNF394,ZNF498,FAM200A,ZNF789,LOC100289187,CYP3A7-CYP3AP1,
Deletion Peak 19	8p23.2	chr8:2955002-3205000(probes 30311:30316)	3.6939e-15	CSMD1,	MYOM2,CSMD1,MCPH1,LOC100287015,
Deletion Peak 21	8p21.3	chr8:19995002-21775000(probes 30644:30646)	1.6404e-13	ATP6V1B2,GFRA2,SLC18A1,DOK2,LZTS1,LOC286114,	ATP6V1B2,GFRA2,LPL,SLC18A1,DOK2,LZTS1,XPO7,PSD3,INTS10,CSGALNACT1,SH2D4A,LOC286114,LOC100128993,
Amplification Peak 36	12q15	chr12:69755001-70154999(probes 42489:42495)	1.8777e-13	YEATS4,CCT2,FRS2,RAB3IP,BEST3,LRRC10,MIR3913-2,MIR3913-1,	LYZ,CNOT2,YEATS4,CCT2,FRS2,RAB3IP,BEST3,LRRC10,MIR3913-2,MIR3913-1,
Amplification Peak 28	8q24.3	chr8:142485001-143634999(probes 32081:32085)	4.0633e-13	hsa-mir-1302-7,BAI1,TSNARE1,FLJ43860,LINC00051,MIR4472-1,	hsa-mir-661,hsa-mir-937,hsa-mir-1302-7,BAI1,CYC1,CYP11B1,CYP11B2,EEF1D,GLI4,GML,GPR20,GRINA,LY6E,LY6H,PLEC,PTK2,TSTA3,PSCA,LY6D,JRK,GPAA1,ZNF623,PTP4A3,PUF60,DENND3,ZC3H3,ARC,SCRIB,OPLAH,C8orf55,EXOSC4,LY6K,SLURP1,SLC45A4,PYCRL,LYNX1,C8orf51,GSDMD,ZNF696,SHARPIN,EPPK1,PARP10,TIGD5,NAPRT1,RHPN1,TOP1MT,LYPD2,TSNARE1,MAPK15,ZNF707,BREA2,FAM83H,C8orf31,ZFP41,GPIHBP1,NRBP2,SPATC1,FLJ43860,MAFA,LINC000…
Deletion Peak 35	18q21.31	chr18:55315001-55364999(probes 54586:54589)	2.9572e-11	ATP8B1,LOC100505549,	FECH,NARS,ATP8B1,NEDD4L,LOC100505549,
Deletion Peak 12	5q14.3	chr5:83255001-85914999(probes 21038:21050)	4.1298e-10	COX7C,EDIL3,NBPF22P,	hsa-mir-4280,COX7C,RASA1,EDIL3,NBPF22P,MIR4280,MIR3607,
Amplification Peak 25	8q22.3	chr8:103845001-104314999(probes 31742:31744)	4.8713e-10	hsa-mir-3151,ATP6V1C1,FZD6,AZIN1,BAALC,C8orf56,MIR3151,LOC100499183,	hsa-mir-3151,ATP6V1C1,ODF1,SPAG1,KLF10,YWHAZ,FZD6,RIMS2,DCAF13,RNF19A,PABPC1,RRM2B,ZNF706,UBR5,AZIN1,BAALC,GRHL2,SLC25A32,NACAP1,NCALD,CTHRC1,C8orf56,ANKRD46,SNX31,FLJ42969,MIR3151,LOC100499183,MIR4471,
Deletion Peak 29	11q25	chr11:132395001-134014999(probes 41007:41017)	1.7976e-09	OPCML,IGSF9B,JAM3,SPATA19,LOC283174,LOC100128239,MIR4697,	hsa-mir-3167,APLP2,ETS1,FLI1,KCNJ1,KCNJ5,NFRKB,OPCML,ST3GAL4,SRPR,ST14,BARX2,ARHGAP32,ADAMTS8,IGSF9B,NCAPD3,ACAD8,B3GAT1,DCPS,ZBTB44,THYN1,DDX25,NTM,CDON,FOXRED1,PRDM10,TP53AIP1,FAM118B,PUS3,JAM3,KIRREL3,RPUSD4,GLB1L2,VPS26B,GLB1L3,TIRAP,TMEM45B,PATE1,ADAMTS15,C11orf45,HYLS1,SPATA19,KIRREL3-AS3,LOC283174,LOC283177,PATE2,PATE4,FLJ39051,SNX19,LINC00167,LOC100128239,PATE3,MIR3167,LOC100507392,MIR469…
Amplification Peak 22	7q22.3	chr7:103835001-104744999(probes 29026:29038)	4.5047e-09	ORC5,MLL5,LHFPL3,LOC645591,LOC723809,LOC100216545,LOC100216546,	DLD,SLC26A3,GPR22,LAMB1,DNAJB9,NRCAM,ORC5,SLC26A4,PIK3CG,PRKAR2B,RELN,PSMC2,SRPK2,SYPL1,PMPCB,DOCK4,NAMPT,COG5,DUS4L,LAMB4,HBP1,DNAJC2,PNPLA8,PUS7,LRRN3,MLL5,BCAP29,RINT1,CBLL1,IMMP2L,C7orf66,THAP5,CCDC71L,ATXN7L1,CDHR3,LOC286002,DPY19L2P2,SLC26A5,LHFPL3,EIF3IP1,LOC645591,LOC723809,EFCAB10,LOC100216545,LOC100216546,
Amplification Peak 40	14q13.2	chr14:36035001-36194999(probes 46035:46035)	9.2005e-09	RALGAPA1,	NFKBIA,PSMA6,KIAA0391,PPP2R3C,INSM2,RALGAPA1,
Deletion Peak 10	4q35.2	chr4:187165001-191154276(probes 19591:19597)	1.0426e-08	F11,FAT1,FRG1,HSP90AA4P,KLKB1,MTNR1A,DUX4,DUX2,ZFP42,TRIML2,LOC285441,LOC339975,TRIML1,LOC401164,DUX4L4,FRG2,DUX4L6,DUX4L5,DUX4L3,DUX4L2,LOC100288255,	F11,FAT1,FRG1,HSP90AA4P,KLKB1,MTNR1A,TLR3,SORBS2,DUX4,FAM149A,DUX2,ZFP42,TRIML2,CYP4V2,LOC285441,LOC339975,TRIML1,LOC401164,DUX4L4,FRG2,FLJ38576,DUX4L6,DUX4L5,DUX4L3,DUX4L2,LOC100288255,
Deletion Peak 4	2q36.2	chr2:225375001-225684999(probes 10474:10476)	1.5472e-08	CUL3,DOCK10,	SERPINE2,SCG2,CUL3,KCNE4,DOCK10,WDFY1,NYAP2,MRPL44,FAM124B,AP1S3,MIR4439,
Amplification Peak 45	18p11.31	chr18:3175002-3535000(probes 53907:53912)	2.0056e-08	TGIF1,MYOM1,DLGAP1,MYL12A,MYL12B,	TGIF1,ZFP161,MYOM1,DLGAP1,MYL12A,EPB41L3,MYL12B,LINC00526,LOC201477,LOC284215,LOC339290,C18orf42,FLJ35776,
Deletion Peak 14	5q35.3	chr5:176945001-177484999(probes 22969:22972)	3.4347e-08	PROP1,B4GALT7,FAM193B,TMED9,LOC202181,FAM153A,FAM153C,LOC728554,	PROP1,B4GALT7,DDX41,FAM193B,TMED9,DOK3,LOC202181,FAM153A,FAM153C,LOC728554,
Amplification Peak 15	5p15.2	chr5:13855002-13915000(probes 19892:19894)	1.9579e-07	DNAH5,	hsa-mir-887,DNAH5,TRIO,FBXL7,FAM105A,ANKH,FAM105B,ZNF622,MARCH11,LOC100130744,MIR4637,
Amplification Peak 38	13q34	chr13:113845001-114094999(probes 45780:45789)	1.0946e-06	LAMP1,CUL4A,PCID2,GRTP1,ADPRHL1,	ATP4B,F7,F10,LAMP1,GRK1,TFDP1,CUL4A,PROZ,TMCO3,DCUN1D2,PCID2,GRTP1,ADPRHL1,
Amplification Peak 14	5p15.33	chr5:355002-415000(probes 19607:19607)	2.5315e-06	AHRR,	hsa-mir-4277,NDUFS6,SDHA,SLC6A3,SLC9A3,TERT,TRIP13,PDCD6,SLC12A7,TPPP,EXOC3,PP7080,IRX4,CEP72,AHRR,MRPL36,BRD9,ZDHHC11,LPCAT1,CLPTM1L,NKD2,C5orf55,CCDC127,PLEKHG4B,C5orf38,IRX2,SLC6A19,SLC6A18,LRRC14B,SDHAP3,LOC728613,MIR4277,LOC100506688,MIR4457,MIR4456,MIR4635,
Amplification Peak 24	8p11.21	chr8:41385002-41525000(probes 31009:31010)	3.3519e-06	hsa-mir-486,ANK1,GINS4,AGPAT6,NKX6-3,MIR486,	hsa-mir-486,ANK1,IKBKB,PLAT,POLB,SFRP1,VDAC3,KAT6A,AP3M2,DKK4,GOLGA7,C8orf4,ZMAT4,GINS4,AGPAT6,NKX6-3,IDO2,MIR486,
Deletion Peak 28	11q14.3	chr11:89065001-89184999(probes 40139:40142)	3.6186e-06	NOX4,	GRM5,TYR,NAALAD2,NOX4,TRIM49,TRIM64,FOLH1B,TRIM77P,LOC399939,LOC399940,TRIM64B,TRIM53P,TRIM49L2,UBTFL1,TRIM49L1,
Amplification Peak 7	2q31.1	chr2:174125001-174994999(probes 9556:9567)	4.6123e-06	SP3,OLA1,ZAK,CDCA7,MLK7-AS1,	hsa-mir-10b,hsa-mir-933,ATP5G3,CHN1,CHRNA1,ATF2,HOXD1,HOXD3,HOXD4,HOXD8,HOXD9,HOXD10,HOXD11,HOXD12,HOXD13,PDK1,SP3,WIPF1,CIR1,MTX2,RAPGEF4,OLA1,ZAK,SCRN3,KIAA1715,CDCA7,LOC91149,GPR155,LOC285084,MLK7-AS1,EVX2,LOC401022,MIR10B,MIR933,SP9,LOC100506783,
Amplification Peak 48	22q11.21	chr22:21235001-21324999(probes 58727:58728)	1.5118e-05	CRKL,SNAP29,AIFM3,	hsa-mir-130b,hsa-mir-649,hsa-mir-1286,hsa-mir-1306,hsa-mir-185,ARVCF,COMT,CRKL,SERPIND1,PI4KA,RANBP1,SLC7A4,UBE2L3,ZNF74,LZTR1,P2RX6,SNAP29,TXNRD2,HIC2,SDF2L1,PPIL2,TRMT2A,POM121L8P,ZDHHC8,MED15,DGCR8,RTN4R,THAP7,TMEM191A,KLHL22,DGCR6L,RIMBP3,SCARF2,MGC16703,C22orf25,LOC150197,AIFM3,RIMBP3C,YDJC,CCDC116,POM121L4P,LOC284865,PI4KAP2,LOC388849,LOC400891,BCRP2,MIR130B,MIR185,THAP7-AS1,P2RX6P,RIMBP3B,…
Deletion Peak 8	4q22.1	chr4:90855001-94034999(probes 16763:16767)	1.673e-05	GRID2,MMRN1,FAM190A,	GRID2,MMRN1,FAM190A,
Amplification Peak 39	14q11.2	chr14:22765001-22994999(probes 45882:45883)	1.881e-05	[DAD1]	[DAD1]
Deletion Peak 13	5q31.1	chr5:133715001-134694999(probes 22013:22017)	9.1013e-05	CAMLG,PITX1,UBE2B,H2AFY,DDX46,SEC24A,PHF15,SAR1B,TXNDC15,PCBD2,CDKN2AIPNL,C5orf24,LOC340073,CATSPER3,MIR4461,	CAMLG,PITX1,UBE2B,H2AFY,DDX46,SEC24A,PHF15,SAR1B,CDKL3,TXNDC15,PCBD2,CDKN2AIPNL,C5orf24,C5orf20,LOC340073,CATSPER3,TIFAB,MIR4461,
Amplification Peak 35	12p12.1	chr12:22835002-25675000(probes 41680:41688)	9.6542e-05	hsa-mir-920,BCAT1,KRAS,LRMP,SOX5,CASC1,ETNK1,LINC00477,LYRM5,IFLTD1,C12orf77,MIR920,	hsa-mir-4302,hsa-mir-920,BCAT1,ITPR2,KRAS,LRMP,ST8SIA1,SOX5,SSPN,MED21,KIAA0528,ABCC9,RASSF8,STK38L,FGFR1OP2,TM7SF3,CASC1,ETNK1,ASUN,CMAS,ARNTL2,BHLHE41,LINC00477,LYRM5,IFLTD1,C12orf77,C12orf71,MIR920,MIR4302,LOC100506451,
Amplification Peak 2	1p34.1	chr1:44425002-44465000(probes 1224:1224)	0.00011978	ATP6V0B,DPH2,SLC6A9,B4GALT2,IPO13,CCDC24,	ATP6V0B,CDC20,DPH2,MPL,PTPRF,ST3GAL3,SLC2A1,SLC6A9,TIE1,B4GALT2,ARTN,IPO13,KDM4A,EBNA1BP2,KIF2C,SZT2,ZNF691,RNF220,DMAP1,ELOVL1,ERI3,TMEM53,HYI,MED8,ERMAP,KLF17,TMEM125,WDR65,C1orf210,CCDC24,C1orf228,FLJ32224,FAM183A,LOC100132774,
Deletion Peak 9	4q28.2	chr4:128905001-129024999(probes 18193:18194)	0.00012827	LARP1B,C4orf29,	PGRMC2,PLK4,LARP1B,C4orf29,MFSD8,
Deletion Peak 30	12q23.1	chr12:96925001-97044999(probes 43073:43080)	0.00013362	[CDK17]	[CDK17]
Amplification Peak 6	2q14.2	chr2:121045001-122104999(probes 8569:8571)	0.0002001	GLI2,INHBB,RALB,CLASP1,TFCP2L1,LOC84931,	GLI2,INHBB,RALB,CLASP1,TFCP2L1,EPB41L5,TMEM185B,LOC84931,
Amplification Peak 43	17q12	chr17:37665001-37904999(probes 52434:52435)	0.00021405	ERBB2,GRB7,NEUROD2,PNMT,TCAP,STARD3,CDK12,PPP1R1B,MIEN1,PGAP3,MIR4728,	ERBB2,GRB7,NEUROD2,PNMT,TCAP,STARD3,IKZF3,CDK12,GSDMB,PPP1R1B,MIEN1,PGAP3,ZPBP2,MIR4728,
Deletion Peak 24	9p21.2	chr9:26925002-27065000(probes 32618:32622)	0.00022602	PLAA,LRRC19,IFT74,	hsa-mir-31,hsa-mir-491,CDKN2A,CDKN2B,ELAVL2,IFNA1,IFNA2,IFNA4,IFNA5,IFNA6,IFNA7,IFNA8,IFNA10,IFNA13,IFNA14,IFNA16,IFNA17,IFNA21,IFNA22P,IFNB1,IFNW1,MLLT3,MTAP,TEK,PLAA,C9orf53,KIAA1797,KLHL9,DMRTA1,LRRC19,C9orf82,IFT74,TUSC1,IFNE,PTPLAD2,MIR31,FLJ35282,MIR31HG,MIR491,CDKN2B-AS1,LOC100506422,MIR4474,
Amplification Peak 47	19q13.12	chr19:36225001-36274999(probes 56023:56024)	0.00024873	MLL4,PSENEN,LIN37,IGFLR1,ARHGAP33,HSPB6,C19orf55,U2AF1L4,	APLP1,ATP4A,CAPNS1,TBCB,COX6B1,COX7A1,ETV2,NPHS1,POLR2I,TYROBP,MLL4,TMEM147,HCST,UPK1A,HAUS5,CLIP3,GAPDHS,ZBTB32,PSENEN,LIN37,PRODH2,RBM42,LRFN3,IGFLR1,KIRREL2,NFKBID,ALKBH6,DMKN,ARHGAP33,HSPB6,ZNF565,C19orf55,C19orf46,THAP8,U2AF1L4,WDR62,SBSN,KRTDAP,SDHAF1,LOC100506469,
Deletion Peak 18	7q36.1	chr7:148795001-148864999(probes 30021:30024)	0.00029865	ZNF398,ZNF425,	hsa-mir-1975,EZH2,ZNF212,ZNF282,PDIA4,SSPO,ZNF777,ZNF398,ZNF767,KRBA1,ZNF786,ZNF425,LOC155060,ZNF746,ZNF467,ZNF783,
Amplification Peak 30	9q34.3	chr9:139375001-139644999(probes 34974:34979)	0.00052776	hsa-mir-126,NOTCH1,SEC16A,AGPAT2,EGFL7,SNHG7,FAM69B,C9orf163,LCN6,MIR126,LCN10,SNORA17,SNORA43,LOC100128593,MIR4673,MIR4674,	hsa-mir-602,hsa-mir-4292,hsa-mir-126,ABCA2,ABO,C8G,CACNA1B,ENTPD2,COL5A1,DBH,SARDH,FCN1,FCN2,FUT7,GRIN1,LCN1,NOTCH1,PAEP,PTGDS,RPL7A,RXRA,SNAPC4,SURF1,SURF2,SURF4,MED22,SURF6,TRAF2,VAV2,BRD3,LHX3,SSNA1,EDF1,CLIC3,ADAMTSL2,PPP1R26,SEC16A,TUBB4B,UBAC1,OLFM1,AGPAT2,SDCCAG3,NOXA1,WDR5,ADAMTS13,C9orf7,SLC2A6,MAN1B1,PMPCA,COBRA1,NELF,GPSM1,DKFZP434A062,SNORD36C,SNORD36B,SNORD36A,SNORD24,NDOR1,PHPT1,ANA…
Deletion Peak 23	9p24.3	chr9:1-445000(probes 32162:32169)	0.00096222	hsa-mir-1302-9,FOXD4,CBWD1,DOCK8,C9orf66,FAM138C,WASH1,	hsa-mir-1302-9,FOXD4,KANK1,CBWD1,DOCK8,C9orf66,FAM138C,WASH1,
Amplification Peak 34	12p13.33	chr12:1-415000(probes 41030:41035)	0.00098682	KDM5A,SLC6A12,SLC6A13,IQSEC3,LOC574538,FAM138D,LOC100288778,	CACNA1C,CCND2,FGF6,FKBP4,FOXM1,NINJ2,RAD52,KDM5A,SLC6A12,SLC6A13,TEAD4,TULP3,FGF23,TSPAN9,ERC1,ITFG2,PRMT8,PARP11,C12orf5,WNK1,ADIPOR2,WNT5B,C12orf32,NRIP2,CCDC77,EFCAB4B,CACNA2D4,FBXL14,DCP1B,B4GALNT3,LOC283440,IQSEC3,LOC574538,LRTM2,FAM138D,LOC100271702,LOC100288778,LOC100292680,MIR3649,LOC100507424,LOC100652846,
Amplification Peak 41	14q32.33	chr14:105175001-105354999(probes 47482:47486)	0.0010465	AKT1,SIVA1,INF2,ADSSL1,MGC23270,KIAA0284,ZBTB42,	hsa-mir-203,hsa-mir-4309,hsa-mir-1247,hsa-mir-656,hsa-mir-370,hsa-mir-345,hsa-mir-342,AKT1,CKB,CRIP1,CRIP2,DIO3,DYNC1H1,EIF5,ELK2AP,EML1,BRF1,HSP90AA1,JAG2,KLC1,MARK3,PPP2R5C,MOK,TNFAIP2,TRAF3,VRK1,WARS,XRCC3,YY1,ADAM6,DLK1,CCNK,MTA1,BAG5,C14orf2,CDC42BPB,KIAA0125,TECPR2,SIVA1,CYP46A1,RCOR1,PACS2,PPP1R13B,KIF26A,GPR132,EVL,CINP,CDCA4,MEG3,ZNF839,BEGAIN,DIO3OS,INF2,BCL11B,ZFYVE21,MEG8,WDR25,TMEM12…
Deletion Peak 31	13q12.11	chr13:19815001-20224999(probes 44031:44042)	0.0012218	MPHOSPH8,TPTE2,ANKRD26P3,LINC00421,	TUBA3C,MPHOSPH8,TPTE2,PHF2P1,ANKRD20A9P,LINC00442,ANKRD26P3,LINC00421,
Amplification Peak 42	15q26.3	chr15:101585001-101614999(probes 49797:49797)	0.001325	LRRK1,	hsa-mir-1302-10,hsa-mir-1469,ALDH1A3,IGF1R,MEF2A,PCSK6,SNRPA1,NR2F2,CHSY1,SYNM,OR4F4,LINS,MCTP2,SELS,TTC23,LRRK1,TM2D3,ARRDC4,LOC91948,TARSL2,LRRC28,ASB7,LYSMD4,PGPEP1L,LOC145820,SPATA8,ADAMTS17,DNM1P46,CERS3,FAM169B,WASH3P,FLJ42289,OR4F6,OR4F15,LOC400456,FAM138E,GPCRLTM7,DDX11L1,DDX11L9,MIR1469,LOC100507472,MIR4714,
Deletion Peak 2	1p13.2	chr1:114165002-114225000(probes 2883:2885)	0.001473	MAGI3,	AMPD1,RHOC,CAPZA1,CASQ2,MOV10,NGF,NHLH2,NRAS,SLC16A1,SYCP1,TSHB,WNT2B,CSDE1,LRIG2,TSPAN2,BCAS2,AP4B1,PHTF1,PTPN22,TRIM33,RSBN1,ST7L,SLC22A15,OLFML3,DCLRE1B,SIKE1,VANGL1,SYT6,DENND2C,HIPK1,AKR7A2P1,MAGI3,FAM19A3,PPM1J,BCL2L15,LOC643441,LOC100287722,
Amplification Peak 4	1q44	chr1:246805001-246914999(probes 6220:6220)	0.0016593	SCCPDH,CNST,	hsa-mir-3124,hsa-mir-3123,hsa-mir-1537,hsa-mir-1182,ACTA1,ACTN2,PARP1,ADSS,AGT,ARF1,CHML,LYST,CHRM3,EPHX1,FH,GALNT2,GNG4,GUK1,H3F3A,HNRNPU,ITPKB,KCNK1,LBR,LGALS8,MTR,NID1,PSEN2,RAB4A,RGS7,RYR2,SRP9,TARBP1,TBCE,LEFTY2,GPR137B,TSNAX,WNT9A,ZNF124,HIST3H3,GNPAT,CDC42BPA,KMO,EXO1,GGPS1,TMEM63A,TOMM20,URB2,CEP170,AKT3,ZNF238,LEFTY1,SPHAR,CAPN9,SDCCAG8,COG2,RBM34,ABCB10,OPN3,TRIM58,AHCTF1,OR1C1,OR2M4,OR…
Deletion Peak 26	11p15.1	chr11:17135002-17335000(probes 39069:39072)	0.0026164	NUCB2,PIK3C2A,	KCNJ11,NUCB2,PIK3C2A,RPS13,ABCC8,OR7E14P,PLEKHA7,B7H6,
Amplification Peak 3	1q21.3	chr1:153325001-153614999(probes 3302:3305)	0.0043039	S100A1,S100A2,S100A3,S100A4,S100A5,S100A6,S100A7,S100A8,S100A9,S100A12,S100A13,CHTOP,S100A14,S100A16,S100A7A,S100A7L2,	hsa-mir-554,hsa-mir-4257,ARNT,CTSK,CTSS,ECM1,ENSA,FLG,ILF2,IVL,LOR,MCL1,SMCP,NPR1,PI4KB,PSMB4,PSMD4,RFX5,RORC,S100A1,S100A2,S100A3,S100A4,S100A5,S100A6,S100A7,S100A8,S100A9,S100A10,S100A11,S100A12,S100A13,SPRR1A,SPRR1B,SPRR2A,SPRR2B,SPRR2C,SPRR2D,SPRR2E,SPRR2F,SPRR2G,SPRR3,VPS72,TCHH,TUFT1,PIP5K1A,ANXA9,SELENBP1,PRPF3,SETDB1,SEMA6C,MLLT11,TDRKH,CELF3,VPS45,POGZ,RPRD2,SNAPIN,CA14,CHTOP,LCE2B,TMOD4…
Deletion Peak 25	11p15.4	chr11:3715002-3745000(probes 38520:38520)	0.0044212	NUP98,	RHOG,ART1,NUP98,STIM1,TRPC2,ZNF195,OR7E12P,PGAP2,CHRNA10,OSBPL5,MRGPRE,ART5,C11orf36,MRGPRG,LOC650368,MIR4687,
Amplification Peak 37	13q22.1	chr13:72255001-75874999(probes 45143:45145)	0.0056485	KLF5,DACH1,TBC1D4,PIBF1,KLF12,DIS3,BORA,LINC00347,MZT1,CTAGE11P,	KLF5,DACH1,ATXN8OS,TBC1D4,PIBF1,KLF12,DIS3,KLHL1,BORA,COMMD6,LINC00347,MZT1,CTAGE11P,
Amplification Peak 1	1p36.33	chr1:1265002-1325000(probes 27:27)	0.0071588	DVL1,MXRA8,AURKAIP1,CCNL2,TAS1R3,	hsa-mir-429,hsa-mir-1302-2,DVL1,SCNN1D,TNFRSF4,TNFRSF18,ISG15,NOC2L,OR4F3,SDF4,MXRA8,CPSF3L,C1orf159,AURKAIP1,MRPL20,ATAD3A,HES4,VWA1,OR4F5,LINC00115,GLTPD1,OR4F16,CCNL2,TAS1R3,ATAD3B,PLEKHN1,C1orf170,ACAP3,UBE2J2,PUSL1,B3GALT6,SAMD11,LOC148413,ATAD3C,LOC254099,TTLL10,FAM41C,KLHL17,TMEM240,AGRN,FAM132A,RNF223,MIR200A,MIR200B,ANKRD65,MIR429,FAM138F,LOC643837,TMEM88B,FAM138A,WASH7P,LOC729737,OR4F29…
Deletion Peak 34	17q12	chr17:34395001-34864999(probes 52361:52365)	0.0073891	CCL3,CCL3L1,CCL4,CCL18,ZNHIT3,CCL4L1,MYO19,CCL4L2,TBC1D3B,TBC1D3C,CCL3L3,TBC1D3G,TBC1D3H,	CCL3,CCL3L1,CCL4,CCL18,CCL23,ZNHIT3,CCL4L1,DHRS11,GGNBP2,MYO19,PIGW,CCL4L2,TBC1D3B,TBC1D3C,CCL3L3,TBC1D3G,TBC1D3H,
Amplification Peak 44	17q25.3	chr17:79885001-79994999(probes 53821:53824)	0.0081541	MAFG,PYCR1,RAC3,DCXR,ASPSCR1,MAFG-AS1,NOTUM,STRA13,LRRC45,MYADML2,	ARHGDIA,SLC25A10,FASN,GCGR,GPS1,MAFG,P4HB,PDE6G,PYCR1,PCYT2,RAC3,RFNG,MRPL12,HGS,ALYREF,DCXR,ANAPC11,SIRT7,NPLOC4,DUS1L,ASPSCR1,TSPAN10,MAFG-AS1,PPP1R27,NOTUM,STRA13,LRRC45,MYADML2,NPB,CCDC57,C17orf90,CCDC137,ARL16,FAM195B,
Deletion Peak 16	6q15	chr6:90445001-90504999(probes 24945:24947)	0.010393	MDN1,	MAP3K7,CASP8AP2,MDN1,BACH2,GJA10,MIR4464,
Amplification Peak 16	5p13.2	chr5:36205002-36265000(probes 20078:20079)	0.015184	NADKD1,RANBP3L,	hsa-mir-1274a,hsa-mir-580,C6,C7,C9,DAB2,FGF10,FYB,GDNF,GHR,HMGCS1,IL7R,ISL1,ITGA1,LIFR,NPR3,OXCT1,PRKAA1,PRLR,PTGER4,RAD1,RPL37,SEPP1,SKP2,SLC1A3,TARS,ZNF131,OSMR,NUP155,PAIP1,MRPS30,NNT,TTC33,AMACR,NIPBL,RAI14,FBXO4,SLC45A2,RXFP3,PELO,WDR70,BRIX1,CCL28,C5orf28,AGXT2,C5orf42,PARP8,SPEF2,ADAMTS12,CARD6,LMBRD2,C1QTNF3,EMB,HEATR7B2,EGFLAM,NADKD1,UGT3A1,CAPSL,DNAJC21,TTC23L,LOC153684,UGT3A2,NIM1,RANB…
Deletion Peak 15	6p24.2	chr6:10755002-10885000(probes 23339:23344)	0.01586	MAK,GCM2,TMEM14B,	hsa-mir-548a-1,BMP6,BPHL,DSP,E2F3,EDN1,SERPINB1,F13A1,FOXF2,FOXC1,GCNT2,GMDS,GMPR,HIVEP1,ID4,IRF4,JARID2,MAK,NEDD9,NQO2,SERPINB6,SERPINB9,PRL,RREB1,ATXN1,SOX4,SSR1,TFAP2A,TPMT,TUBB2A,DEK,RIPK1,PRPF4B,GCM2,CD83,CDYL,LY86,EEF1E1,NUP153,RANBP9,ECI2,CAP2,FARS2,RPP40,SIRT5,FAM50B,MYLIP,SLC35B3,TBC1D7,NRN1,NOL7,FAM8A1,DCDC2,TMEM14C,GFOD1,ELOVL2,CDKAL1,PAK1IP1,EXOC2,WRNIP1,DUSP22,LYRM4,MRS2,SLC22A23,MUT…
Deletion Peak 33	16q23.3	chr16:82195001-83814999(probes 51312:51325)	0.020203	hsa-mir-3182,CDH13,MPHOSPH6,MIR3182,	hsa-mir-3182,CDH13,HSBP1,MPHOSPH6,MLYCD,MIR3182,
Deletion Peak 22	8q12.1	chr8:55005001-56664999(probes 31097:31117)	0.02671	RP1,LYPLA1,MRPL15,SOX17,XKR4,TMEM68,SBF1P1,	RP1,LYPLA1,MRPL15,SOX17,XKR4,TMEM68,SBF1P1,
Deletion Peak 27	11p11.12	chr11:48265002-49235000(probes 39564:39564)	0.036229	FOLH1,OR4X2,LOC120824,OR4C3,OR4S1,LOC283116,OR4X1,OR4A47,OR4C45,TRIM64C,	FOLH1,OR5I1,OR5L2,TRIM48,OR4P4,OR4C15,OR4A5,OR4A16,OR4A15,SPRYD5,OR4C46,OR4X2,LOC120824,OR4C16,OR4C11,OR4S2,OR4C6,OR5D14,OR5L1,OR5D18,OR7E5P,OR4C3,OR4S1,OR10AG1,OR4C13,OR4C12,LOC283116,OR5F1,OR4X1,OR5D13,OR5D16,OR5W2,OR4A47,OR4C45,LOC440040,LOC440041,LOC441601,TRIM64C,LOC646813,
Amplification Peak 31	10q21.3	chr10:64925001-65374999(probes 36402:36421)	0.037115	hsa-mir-1296,LOC84989,REEP3,JMJD1C,MIR1296,	hsa-mir-1296,ANXA2P3,EGR2,ZNF365,CTNNA3,NRBF2,ADO,LOC84989,REEP3,JMJD1C,MIR1296,
Deletion Peak 3	1q44	chr1:248545001-249250621(probes 6276:6282)	0.046929	hsa-mir-3124,OR2T1,ZNF692,ZNF672,SH3BP5L,OR2T34,OR2T10,OR2T11,OR2T6,PGBD2,OR2T3,OR2T29,OR2G6,OR2T2,OR2T5,OR14I1,OR2T27,OR2T35,LOC646627,MIR3124,	hsa-mir-3124,OR2T1,ZNF692,ZNF672,SH3BP5L,OR2T34,OR2T10,OR2T11,OR2T6,PGBD2,OR2T3,OR2T29,OR2G6,OR2T2,OR2T5,OR14I1,OR2T27,OR2T35,LOC646627,MIR3124,
Deletion Peak 7	4p16.3	chr4:3015002-3185000(probes 14915:14921)	0.050931	GRK4,HTT,HTT-AS1,	hsa-mir-3138,hsa-mir-548i-2,hsa-mir-95,hsa-mir-4274,hsa-mir-943,hsa-mir-571,ADD1,ADRA2C,ATP5I,CRMP1,CTBP1,DGKQ,DRD5,EVC,FGFR3,GAK,GRK4,HTT,HGFAC,HMX1,IDUA,LETM1,LRPAP1,MSX1,MYL5,PDE6B,PPP2R2C,RGS12,RNF4,S100P,SH3BP2,WFS1,WHSC1,WHSC2,ZNF141,SLBP,ACOX3,CPZ,NOP14,FAM193A,KIAA0232,WDR1,C4orf6,MFSD10,MAEA,PCGF3,SPON2,TACC3,MXD4,CPLX1,SLC26A1,MAN2B2,D4S234E,GPR78,STX18,FGFRL1,CYTL1,SH3TC1,PIGG,CNO,STK3…
Amplification Peak 8	3q11.2	chr3:97245001-97614999(probes 12955:12959)	0.06032	ARL6,EPHA6,	COL8A1,CPOX,EPHA3,GBE1,GPR15,HTR1F,POU1F1,PROS1,CGGBP1,TOMM70A,ST3GAL6,FILIP1L,CHMP2B,OR5K1,OR5H1,ZNF654,TBC1D23,CLDND1,NIT2,NSUN3,OR5H6,OR5H2,OR5AC2,ARL6,C3orf26,MINA,DCBLD2,ARL13B,DHFRL1,GABRR3,CADM2,LOC255025,EPHA6,C3orf38,LNP1,VGLL3,OR5K2,OR5H14,OR5H15,OR5K3,OR5K4,STX19,LOC440970,TMEM30C,MIR548G,MIR3921,MIR4795,
Deletion Peak 5	3p26.3	chr3:435002-1195000(probes 10963:10963)	0.071338	CHL1,CNTN6,	CHL1,CNTN6,CNTN4,
Amplification Peak 13	4q13.3	chr4:74365001-74614999(probes 16161:16162)	0.071365	AFM,IL8,RASSF6,	AFM,AFP,ALB,AREG,BTC,EREG,CXCL1,CXCL2,CXCL3,IL8,PF4,PF4V1,PPBP,CXCL6,CXCL5,CDKL2,ADAMTS3,PPBPL2,PARM1,RCHY1,ANKRD17,THAP6,C4orf26,RASSF6,EPGN,COX18,MTHFD2L,LOC441025,
Amplification Peak 5	2p16.1	chr2:58445002-60995000(probes 7410:7410)	0.08016	BCL11A,FANCL,PAPOLG,FLJ30838,MIR4432,	hsa-mir-216b,EFEMP1,PEX13,REL,VRK2,BCL11A,FANCL,PAPOLG,KIAA1841,PNPT1,CCDC85A,PUS10,FLJ30838,FLJ16341,MIR216A,MIR217,MIR216B,MIR4432,
Deletion Peak 17	7p22.3	chr7:1-775000(probes 26711:26720)	0.081459	PDGFA,PRKAR1B,HEATR2,FAM20C,FLJ44511,LOC442497,LOC100288524,	PDGFA,PRKAR1B,HEATR2,FAM20C,FLJ44511,LOC442497,LOC100288524,
Amplification Peak 18	6p12.1	chr6:56345002-56385000(probes 24507:24509)	0.10096	DST,	hsa-mir-548u,hsa-mir-133b,hsa-mir-586,CRISP1,BAI3,BMP5,DST,BYSL,RUNX2,CCND3,CDC5L,CDKN1A,MAPK14,DNAH8,SLC29A1,GCLC,GLO1,GLP1R,GSTA1,GSTA2,GSTA3,GSTA4,GUCA1A,GUCA1B,HCRTR2,HSP90AB1,IL17A,MCM3,MDFI,MEA1,MEP1A,MOCS1,MUT,NFKBIE,NFYA,PEX6,PGC,PGK2,PIM1,PKHD1,POLH,PPP2R5D,PRIM2,MAPK13,PTK7,PRPH2,RHAG,SRSF3,SRF,TBCC,TFAP2B,CRISP2,VEGFA,PTP4A1,PLA2G7,TFEB,SUPT3H,GCM1,KCNK5,RNF8,NCR2,MED20,SLC25A27,BAG2,P…
Amplification Peak 46	18q11.2	chr18:21085001-21184999(probes 54123:54123)	0.11754	NPC1,C18orf8,ANKRD29,	hsa-mir-1-2,hsa-mir-320c-1,hsa-mir-3156-2,GATA6,LAMA3,MC2R,MC5R,NPC1,RBBP8,ROCK1,SNRPD1,RIOK3,CABYR,C18orf8,MIB1,CTAGE1,GREB1L,TMEM241,CABLES1,ESCO1,TTC39C,ANKRD29,ZNF519,ABHD3,CYP4F35P,ANKRD30B,POTEC,MIR1-2,MIR133A1,CXADRP3,ANKRD20A5P,LOC644669,MIR320C1,MIR3156-2,MIR4741,
Amplification Peak 29	9p13.3	chr9:34505002-34665000(probes 32689:32689)	0.13387	CNTFR,GALT,IL11RA,SIGMAR1,CCL27,DCTN3,DNAI1,ARID3C,C9orf23,ENHO,LOC415056,	NUDT2,CNTFR,GALT,IL11RA,CCL19,CCL21,SIGMAR1,CCL27,DCTN3,KIAA1045,DNAI1,KIAA1161,C9orf24,ARID3C,C9orf23,C9orf25,FAM205A,KIF24,ENHO,FAM205B,LOC415056,
Amplification Peak 19	7p22.3	chr7:1-775000(probes 26711:26720)	0.16245	PDGFA,PRKAR1B,HEATR2,FAM20C,FLJ44511,LOC442497,LOC100288524,	hsa-mir-339,GPER,LFNG,NUDT1,PDGFA,PRKAR1B,MAFK,MAD1L1,EIF3B,ADAP1,SUN1,INTS1,SNX8,FTSJ2,GET4,CYP2W1,HEATR2,CHST12,FAM20C,MICALL2,PSMG3,C7orf50,ZFAND2A,COX19,KIAA1908,GPR146,TMEM184A,TFAMP1,UNCX,ELFN1,FLJ44511,LOC442497,MIR339,LOC100288524,MIR4655,
Deletion Peak 1	1p36.33	chr1:1395002-1465000(probes 34:34)	0.17179	ATAD3A,ATAD3B,ATAD3C,	CDK11B,DVL1,GABRD,GNB1,PRKCZ,MMP23B,MMP23A,SLC35E2,SSU72,MXRA8,AURKAIP1,MRPL20,ATAD3A,VWA1,NADK,CCNL2,TAS1R3,ATAD3B,KIAA1751,MIB2,LOC148413,CALML6,ATAD3C,TMEM240,TMEM52,ANKRD65,TMEM88B,C1orf233,CDK11A,SLC35E2B,
Deletion Peak 32	15q11.2	chr15:1-25214999(probes 47512:47534)	0.17179	hsa-mir-1268,hsa-mir-3118-6,hsa-mir-3118-4,NBEAP1,NDN,SNRPN,MKRN3,SNURF,CYFIP1,C15orf2,MAGEL2,NIPA2,TUBGCP5,NIPA1,LOC283683,OR4N4,HERC2P3,GOLGA6L1,GOLGA8IP,WHAMMP3,POTEB,LOC348120,GOLGA8E,OR4M2,OR4N3P,HERC2P2,NF1P2,CHEK2P2,LOC646214,CXADRP2,REREP3,LOC653061,GOLGA6L6,LOC727924,GOLGA8C,PWRN1,PWRN2,HERC2P7,GOLGA8DP,MIR4509-1,MIR4509-2,MIR4508,MIR4509-3,	hsa-mir-1268,hsa-mir-3118-6,hsa-mir-3118-4,NBEAP1,IPW,NDN,SNRPN,UBE3A,MKRN3,PAR5,SNURF,CYFIP1,C15orf2,MAGEL2,NIPA2,SNORD107,TUBGCP5,NIPA1,PAR1,LOC283683,OR4N4,HERC2P3,GOLGA6L1,GOLGA8IP,SNORD108,SNORD109A,SNORD109B,SNORD115-1,WHAMMP3,POTEB,SNORD64,PAR4,PAR-SN,LOC348120,GOLGA8E,OR4M2,OR4N3P,HERC2P2,NF1P2,CHEK2P2,LOC646214,CXADRP2,REREP3,LOC653061,SNORD116-19,GOLGA6L6,LOC727924,GOLGA8C,PWRN1,PWRN2,S…
Deletion Peak 36	21q21.1	chr21:19775001-22694999(probes 58112:58113)	0.18831	hsa-mir-548x,NCAM2,TMPRSS15,LINC00320,	hsa-mir-155,hsa-mir-548x,hsa-mir-125b-2,hsa-let-7c,hsa-mir-3118-5,hsa-mir-3156-3,BAGE,CXADR,NCAM2,TMPRSS15,HSPA13,TPTE,NRIP1,BTG3,USP25,RBM11,LINC00158,CHODL-AS1,C21orf15,LINC00308,MRPL39,C21orf91,SAMSN1,BAGE5,BAGE4,BAGE3,BAGE2,MIR155HG,CHODL,ANKRD30BP2,LIPI,ABCC13,C21orf91-OT1,D21S2088E,LINC00515,POTED,LOC339622,LINC00317,LINC00320,LOC388813,LINC00478,ANKRD20A11P,MIRLET7C,MIR125B2,MIR155,MIR99A,…
Amplification Peak 17	6p22.3	chr6:18565002-24295000(probes 23652:23671)	0.19219	hsa-mir-548a-1,E2F3,ID4,PRL,SOX4,DCDC2,CDKAL1,NRSN1,MBOAT1,HDGFL1,LINC00340,MIR548A1,LOC729177,	hsa-mir-548a-1,E2F3,ID4,PRL,SOX4,DCDC2,CDKAL1,MRS2,NRSN1,MBOAT1,HDGFL1,KAAG1,LINC00340,MIR548A1,LOC729177,

## Sheet: Table S2
	N0		N1
gene	no Amp	Amp	no Amp	Amp	p value(fisher' test)	frequency_gain	frequency_loss
RTP4	131	30	102	51	0.00308837	0.258	0.0191
RTP2	130	31	103	50	0.00694722	0.258	0.0191
MASP1	130	31	104	49	0.00989767	0.2548	0.0191
BCL6	128	33	103	50	0.015388	0.2643	0.0159
FLJ42393	127	34	102	51	0.0161071	0.2707	0.0127
FADD	97	64	71	82	0.0173788	0.465	0.0764
PPFIA1	97	64	71	82	0.0173788	0.465	0.0796
LOC100131635	128	33	104	49	0.0212791	0.2611	0.0159
SLC2A2	128	33	104	49	0.0212791	0.2611	0.0096
LPP	127	34	103	50	0.022201	0.2675	0.0127
MIR548K	96	65	71	82	0.0235602	0.4682	0.0796
SST	130	31	106	47	0.0259781	0.2484	0.0159
NCEH1	129	32	106	47	0.0279168	0.2516	0.0096
GAL	128	33	105	48	0.0290927	0.258	0.0478
TNIK	127	34	104	49	0.0302557	0.2643	0.0096
TNFSF10	127	34	104	49	0.0302557	0.2643	0.0096
GHSR	127	34	104	49	0.0302557	0.2643	0.0127
CTTN	97	64	73	80	0.0313064	0.4586	0.0796
RPL22L1	126	35	103	50	0.0314044	0.2707	0.0096
PEX5L	126	35	103	50	0.0314044	0.2707	0.0159
TMEM212	126	35	104	49	0.0421873	0.2675	0.0127
MIR569	126	35	104	49	0.0421873	0.2675	0.0096
ZC3H3	131	29	109	43	0.0433678	0.2308	0.0481
SCRIB	131	29	109	43	0.0433678	0.2308	0.0449
EIF5A2	125	36	103	50	0.0435849	0.2739	0.0096
ODF1	131	30	109	44	0.0456129	0.2357	0.0287
MIR937	130	30	108	43	0.0457584	0.2347	0.0418
USP13	128	33	107	46	0.0525434	0.2516	0.0191
GPAA1	133	27	111	40	0.0528846	0.2154	0.045
ANO1	95	66	73	80	0.0542903	0.465	0.0732
LOC157381	127	34	106	47	0.0543039	0.258	0.035
PTK2	133	28	112	41	0.0559543	0.2197	0.0318
ZNF572	126	35	105	48	0.0560322	0.2643	0.035
LEPREL1	126	35	105	48	0.0560322	0.2643	0.0127
PLD1	125	36	104	49	0.0577271	0.2707	0.0127
FNDC3B	125	36	104	49	0.0577271	0.2707	0.0159
FAM49B	124	37	103	50	0.0593873	0.2771	0.0287
MAFA	130	30	109	43	0.0606899	0.234	0.0449
DHCR7	123	38	102	51	0.0610121	0.2834	0.172
NRBP2	130	30	109	42	0.0612182	0.2315	0.0386
KIAA0226	129	32	108	45	0.0657994	0.2452	0.0127
FAM138D	87	19	66	27	0.0668673	0.2312	0.0302
EXOSC4	133	27	112	39	0.0708	0.2122	0.045
CCDC39	127	34	107	46	0.071512	0.2548	0.0223
ANXA13	127	34	107	46	0.071512	0.2548	0.0318
TTC14	127	34	107	46	0.071512	0.2548	0.0191
FBXO32	127	34	107	46	0.071512	0.2548	0.0318
ECT2	127	34	107	46	0.071512	0.2548	0.0127
CLDN11	126	35	106	47	0.0735768	0.2611	0.0096
ST3GAL1	126	35	106	47	0.0735768	0.2611	0.0318
CYC1	132	28	111	40	0.073907	0.2186	0.045
SHARPIN	132	28	111	40	0.073907	0.2186	0.0418
CPT1A	125	36	105	48	0.075596	0.2675	0.1146
ZNF707	131	29	111	41	0.0772457	0.2244	0.0417
SLC7A14	123	38	103	50	0.0794946	0.2803	0.0096
LOC100128338	130	30	110	42	0.0801966	0.2308	0.0481
BREA2	130	30	110	42	0.0801966	0.2308	0.0449
EPPK1	130	30	110	41	0.0809273	0.2283	0.0418
EEF1D	129	31	109	43	0.0830923	0.2372	0.0417
GSDMD	129	31	109	43	0.0830923	0.2372	0.0417
MRPL21	121	40	101	52	0.0832031	0.293	0.1083
DENND3	130	31	110	43	0.0834056	0.2357	0.0414
SLC45A4	130	31	110	43	0.0834056	0.2357	0.0382
CYP11B1	130	31	110	43	0.0834056	0.2357	0.0382
PUF60	129	31	109	42	0.0835932	0.2347	0.0418
TSNARE1	129	32	109	44	0.0862578	0.242	0.035
ORAOV1	97	64	77	76	0.088681	0.4459	0.0732
FGF19	96	65	76	77	0.0890159	0.4522	0.0701
FOLR3	128	33	108	45	0.0890519	0.2484	0.0796
FER1L6	128	33	108	45	0.0890519	0.2484	0.035
IQSEC3	132	26	112	37	0.0893408	0.2052	0.0391
LAMTOR1	127	34	108	45	0.0930944	0.2516	0.0764
MTSS1	127	34	108	45	0.0930944	0.2516	0.035
C11orf51	127	34	108	45	0.0930944	0.2516	0.0764
SKIL	126	35	107	46	0.0955156	0.258	0.0127
ZNF623	132	28	113	39	0.0977351	0.2147	0.0385
CLDN1	125	36	106	47	0.0978769	0.2643	0.0096
KIAA0196	124	37	105	48	0.100178	0.2707	0.0318
C8orf31	132	29	113	40	0.101598	0.2197	0.0414
WDYHV1	132	29	113	40	0.101598	0.2197	0.035
NSMCE2	123	38	104	49	0.102419	0.2771	0.0318
SLA	122	39	103	50	0.1046	0.2834	0.0287
CCDC166	130	30	111	41	0.104729	0.2276	0.0449
GLI4	130	30	111	41	0.104729	0.2276	0.0449
MIR4471	131	30	112	41	0.10507	0.2261	0.0318
LY6E	131	30	112	41	0.10507	0.2261	0.0414
MIR661	130	30	111	40	0.105701	0.2251	0.0482
TIGD5	129	31	110	42	0.108109	0.234	0.0417
MIR4664	129	31	110	42	0.108109	0.234	0.0449
CYP11B2	130	31	111	42	0.108464	0.2325	0.0382
ZFAT	130	31	111	42	0.108464	0.2325	0.035
PLEC	129	31	110	41	0.10881	0.2315	0.0418
PYCRL	128	32	109	43	0.11141	0.2404	0.0417
ATAD2	129	32	110	43	0.111779	0.2389	0.035
FGF3	95	66	76	77	0.112666	0.4554	0.0796
GML	128	33	109	44	0.115015	0.2452	0.0382
RRM2B	128	33	109	44	0.115015	0.2452	0.0318
LY6D	128	33	109	44	0.115015	0.2452	0.0414
PTP4A3	128	33	109	44	0.115015	0.2452	0.0446
KLF10	128	33	109	44	0.115015	0.2452	0.0287
MTL5	128	33	109	44	0.115015	0.2452	0.0605
LOC100288778	87	18	67	25	0.119274	0.2183	0.0457
SLC6A12	132	27	113	37	0.122022	0.2071	0.0356
TRMT12	126	35	108	45	0.122581	0.2548	0.035
BAALC	126	35	108	45	0.122581	0.2548	0.0255
PRKCI	125	36	107	46	0.125289	0.2611	0.0127
NDUFB9	125	36	107	46	0.125289	0.2611	0.0382
LRP5	133	28	115	38	0.127458	0.2102	0.0573
MIR922	124	37	106	47	0.127921	0.2675	0.0096
SQLE	124	37	106	47	0.127921	0.2675	0.0318
OPLAH	131	29	112	39	0.130744	0.2186	0.0482
MIR944	122	39	104	49	0.132962	0.2803	0.0127
NADSYN1	122	39	104	49	0.132962	0.2803	0.1624
TRIB1	122	39	104	49	0.132962	0.2803	0.0318
NDRG1	121	40	103	50	0.135372	0.2866	0.0318
GRINA	130	30	112	39	0.136394	0.2219	0.0386
WISP1	120	41	102	51	0.137709	0.293	0.0318
MYEOV	99	62	81	72	0.138619	0.4268	0.086
TSTA3	129	31	111	41	0.139011	0.2308	0.0417
RHPN1	129	31	111	41	0.139011	0.2308	0.0417
C8orf51	129	31	111	41	0.139011	0.2308	0.0417
LY6K	130	31	112	41	0.139403	0.2293	0.0414
CCND1	95	66	77	76	0.140596	0.4522	0.0669
NAPRT1	128	32	110	42	0.142769	0.2372	0.0449
C8orf73	128	32	110	42	0.142769	0.2372	0.0449
NACAP1	129	32	111	42	0.143176	0.2357	0.0255
LYNX1	127	34	109	44	0.150414	0.2484	0.0382
ARC	127	34	109	44	0.150414	0.2484	0.0478
LINC00051	127	34	109	44	0.150414	0.2484	0.0318
FZD6	127	34	109	44	0.150414	0.2484	0.0287
AZIN1	126	35	109	44	0.155516	0.2516	0.0287
C8orf56	126	35	109	44	0.155516	0.2516	0.0287
JRK	126	35	109	44	0.155516	0.2516	0.0414
CTHRC1	126	35	109	44	0.155516	0.2516	0.0255
PSCA	126	35	109	44	0.155516	0.2516	0.0414
SPATA16	126	35	109	44	0.155516	0.2516	0.0159
KLHL38	125	36	108	45	0.158558	0.258	0.0318
LOC100499183	125	36	108	45	0.158558	0.258	0.0255
TATDN1	125	36	108	45	0.158558	0.258	0.0382
ALDH3B2	134	27	117	36	0.158938	0.2006	0.051
GSDMC	124	37	107	46	0.161507	0.2643	0.0287
LOC574538	129	28	112	37	0.162117	0.2124	0.0261
TPRG1	123	38	106	47	0.164366	0.2707	0.0127
SPATC1	131	29	113	38	0.167353	0.2154	0.0386
TG	121	40	104	49	0.16982	0.2834	0.0287
PHF20L1	121	40	104	49	0.16982	0.2834	0.0318
FAM84B	121	40	104	49	0.16982	0.2834	0.035
SNX31	131	30	114	39	0.172734	0.2197	0.0318
FGF4	94	67	77	76	0.174001	0.4554	0.0764
IGHMBP2	119	42	102	51	0.174929	0.2962	0.1083
ZFP41	129	31	112	40	0.176637	0.2276	0.0417
TOP1MT	128	32	111	41	0.180821	0.234	0.0481
GPIHBP1	128	32	111	41	0.180821	0.234	0.0417
FAM83H	128	32	111	41	0.180821	0.234	0.0449
MAPK15	128	32	111	41	0.180821	0.234	0.0417
PPP6R3	129	32	112	41	0.181258	0.2325	0.0478
PARP10	128	32	111	40	0.181663	0.2315	0.0386
MRGPRD	115	46	98	55	0.184159	0.3217	0.1083
FLJ42969	128	33	111	42	0.185328	0.2389	0.0287
GPR20	127	34	110	43	0.189273	0.2452	0.0414
LRTOMT	127	34	110	43	0.189273	0.2452	0.0764
BAI1	127	34	110	43	0.189273	0.2452	0.0446
LOC731779	127	34	110	43	0.189273	0.2452	0.035
TPCN2	108	53	91	62	0.197343	0.3662	0.1019
LYPD2	125	36	109	44	0.198379	0.2548	0.0382
SLURP1	125	36	109	44	0.198379	0.2548	0.0382
MIR4797	124	37	108	45	0.201611	0.2611	0.0127
SLC6A13	131	28	114	36	0.2061	0.2071	0.0388
TBX10	133	28	117	36	0.207601	0.2038	0.0382
NUDT8	133	28	117	36	0.207601	0.2038	0.0382
TP63	120	41	104	49	0.213507	0.2866	0.0127
LOC100133669	130	31	114	39	0.222232	0.2229	0.035
RIMS2	130	31	114	39	0.222232	0.2229	0.0318
LOC100288181	130	31	114	39	0.222232	0.2229	0.0446
PIGX	128	33	112	41	0.231189	0.2357	0.0191
MIR3664	111	50	95	58	0.234806	0.3439	0.1274
FLJ43860	127	34	111	42	0.235444	0.242	0.0382
SLC25A32	127	34	111	42	0.235444	0.242	0.0255
LOC152217	127	34	111	42	0.235444	0.242	0.0127
PAK2	127	34	111	42	0.235444	0.242	0.0159
DCAF13	126	35	110	43	0.239557	0.2484	0.0255
ATP6V1C1	126	35	110	43	0.239557	0.2484	0.0318
UBR5	126	35	110	43	0.239557	0.2484	0.0255
DEFB108B	125	36	110	43	0.245378	0.2516	0.1401
MIR3165	125	36	110	43	0.245378	0.2516	0.0732
FAM86C1	125	36	110	43	0.245378	0.2516	0.1911
BDH1	124	37	109	44	0.248835	0.258	0.0096
RNF139	124	37	109	44	0.248835	0.258	0.0382
FAM91A1	124	37	109	44	0.248835	0.258	0.035
LOC100507086	123	38	108	45	0.252172	0.2643	0.0159
TPPP	133	28	118	35	0.260056	0.2006	0.0605
LOC728724	118	43	103	50	0.267175	0.2962	0.0287
ZNF696	128	32	113	39	0.279946	0.2276	0.0417
ANKRD46	129	32	114	39	0.280417	0.2261	0.0287
PABPC1	129	32	114	39	0.280417	0.2261	0.0287
FLJ42102	111	50	96	57	0.283969	0.3408	0.1338
NCBP2	128	33	113	40	0.285051	0.2325	0.0127
FOLR1	128	33	113	40	0.285051	0.2325	0.0796
PHOX2A	128	33	113	40	0.285051	0.2325	0.0764
C8orf55	128	33	113	40	0.285051	0.2325	0.0414
LY6H	127	33	113	40	0.285337	0.2332	0.0415
MRGPRF	110	51	95	58	0.286008	0.3471	0.1051
SHANK2	109	52	94	59	0.287962	0.3535	0.1306
ZNF706	127	34	112	41	0.289518	0.2389	0.0287
PHC3	127	34	112	41	0.289518	0.2389	0.0159
GRHL2	127	34	112	41	0.289518	0.2389	0.0318
NCALD	127	34	112	41	0.289518	0.2389	0.0255
MIR3151	126	35	111	42	0.293824	0.2452	0.0255
TMEM71	124	37	110	43	0.30366	0.2548	0.0287
NUMA1	123	38	109	44	0.307128	0.2611	0.0669
LOC220729	123	38	109	44	0.307128	0.2611	0.0127
LOC100129216	121	40	107	46	0.313687	0.2739	0.0732
LOC100133315	120	41	106	47	0.316787	0.2803	0.0669
LOC100130231	118	43	104	49	0.322644	0.293	0.0318
MYC	116	45	102	51	0.328068	0.3057	0.0318
PCAT1	115	46	101	52	0.330625	0.3121	0.0318
C11orf24	131	30	117	36	0.332593	0.2102	0.0573
MIR1207	114	47	100	53	0.333083	0.3185	0.0287
POU5F1B	113	48	99	54	0.335444	0.3248	0.0287
NINJ2	129	31	114	37	0.336727	0.2186	0.0289
FOLR2	129	32	115	38	0.342639	0.2229	0.0669
INPPL1	128	33	114	39	0.347369	0.2293	0.0732
PIGZ	125	36	111	42	0.360493	0.2484	0.0096
MIR1208	115	46	102	51	0.393438	0.3089	0.0287
MIR1204	114	47	101	52	0.395887	0.3153	0.0382
LOC100292680	131	29	117	34	0.397318	0.2026	0.0386
PVT1	113	48	100	53	0.398238	0.3217	0.0382
MIR1205	113	48	100	53	0.398238	0.3217	0.0382
MIR1206	113	48	100	53	0.398238	0.3217	0.0287
DNAH5	131	30	118	35	0.403791	0.207	0.0573
CLPB	128	33	115	38	0.418374	0.2261	0.0764
YWHAZ	127	34	114	39	0.422838	0.2325	0.0255
TMEM65	123	38	111	42	0.440547	0.2548	0.035
MFI2	123	38	111	42	0.440547	0.2548	0.0159
LRRC6	120	41	108	45	0.449966	0.2739	0.0318
EGFR	129	32	117	36	0.49363	0.2166	0.0446
RNF19A	127	34	115	38	0.50221	0.2293	0.0287
SPAG1	126	35	114	39	0.506227	0.2357	0.0287
LOC283440	130	30	118	33	0.572692	0.2026	0.0322
FAM105B	131	30	120	33	0.573646	0.2006	0.0605
MIR4637	131	30	120	33	0.573646	0.2006	0.0605
LOC100271702	129	31	117	34	0.577052	0.209	0.0289
B4GALNT3	129	31	117	34	0.577052	0.209	0.0257
LOC100652846	129	31	117	34	0.577052	0.209	0.0289
CCDC77	129	31	117	33	0.577785	0.2065	0.029
IFLTD1	126	35	123	29	0.577877	0.2045	0.0383
KDM5A	128	32	116	34	0.58158	0.2129	0.0355
DLG1	122	39	112	41	0.60719	0.2548	0.0127
RNF121	121	40	111	42	0.609753	0.2611	0.0701
IL18BP	120	41	110	43	0.612209	0.2675	0.0701
LOC727677	112	49	102	51	0.628511	0.3185	0.0287
LYRM5	127	34	123	29	0.674537	0.2013	0.0319
CACNA2D4	128	32	117	34	0.67747	0.2122	0.0322
LRTM2	128	32	117	34	0.67747	0.2122	0.0289
LOC100130744	129	32	119	34	0.678143	0.2102	0.0605
ELK2AP	121	39	118	33	0.686804	0.2315	0.0836
SENP5	126	35	116	37	0.687295	0.2293	0.0127
LOC100506451	130	31	120	32	0.778137	0.2013	0.0447
MIR4456	129	31	120	32	0.778296	0.2019	0.0609
MIR4302	127	34	122	30	0.780871	0.2045	0.0447
ZDHHC11	98	63	91	62	0.818421	0.3981	0.0764
CACNA1C	128	32	119	32	0.888518	0.2058	0.0322
BHLHE41	128	33	121	31	1	0.2045	0.0351
RASSF8	129	32	121	31	1	0.2013	0.0383

## Sheet: Table S3
	N0		N1
gene	no Del	Del	no Del	Del	p value(fisher' test)	frequency_gain	frequency_loss
CDKN2A	105	56	81	72	0.0294584	0.035	0.4076
CDKN2B	106	55	84	69	0.0504989	0.0382	0.3949
DMRTA1	118	43	97	56	0.068575	0.0414	0.3153
ZNF518B	134	27	114	39	0.0714462	0.0159	0.2102
PSD3	134	27	114	39	0.0714462	0.0669	0.2102
EVC	135	26	116	37	0.0907211	0.0382	0.2006
JAKMIP1	135	26	116	37	0.0907211	0.0382	0.2006
MTAP	115	46	96	57	0.118185	0.0732	0.328
ADRA2C	134	27	115	37	0.122673	0.0288	0.2045
POLN	133	28	114	38	0.126934	0.0256	0.2109
CSGALNACT1	132	29	114	39	0.131545	0.0764	0.2166
C4orf6	132	29	114	39	0.131545	0.0255	0.2166
BDP1	129	32	111	42	0.143176	0.0096	0.2357
OPCML	134	27	116	36	0.158242	0.0319	0.2013
SLC2A9	134	27	117	36	0.158938	0.0159	0.2006
C9orf53	108	53	90	63	0.160324	0.0541	0.3694
EDIL3	133	28	116	37	0.163675	0.0255	0.207
GPR78	133	28	116	37	0.163675	0.0287	0.207
LOC100128993	133	28	116	37	0.163675	0.0828	0.207
CPZ	133	28	116	37	0.163675	0.0287	0.207
METTL19	133	28	116	37	0.163675	0.0287	0.207
SH2D4A	133	28	116	37	0.163675	0.0701	0.207
PMCHL2	123	38	106	47	0.164366	0.0159	0.2707
LOC100133461	132	29	114	38	0.167734	0.0319	0.2141
LOC285484	132	29	115	38	0.168272	0.0287	0.2134
NBPF22P	132	29	115	38	0.168272	0.0159	0.2134
MSX1	132	29	115	38	0.168272	0.0191	0.2134
STK32B	132	29	115	38	0.168272	0.0223	0.2134
FAM193A	131	30	113	39	0.172279	0.0319	0.2204
GTF2H2	120	41	103	50	0.172417	0.0223	0.2898
CLNK	131	30	114	39	0.172734	0.0191	0.2197
ELAVL2	131	30	114	39	0.172734	0.0541	0.2197
VGLL3	93	68	76	77	0.174366	0.0191	0.4618
HTT	129	32	112	40	0.182175	0.0288	0.23
LOC286114	133	28	117	36	0.207601	0.0796	0.2038
KIAA0232	133	28	117	36	0.207601	0.0287	0.2038
LYAR	132	29	115	37	0.212022	0.0128	0.2109
HAUS3	132	29	115	37	0.212022	0.0319	0.2109
TMEM129	132	29	115	37	0.212022	0.0415	0.2109
ZBTB49	132	29	115	37	0.212022	0.016	0.2109
RNF212	131	29	115	37	0.212223	0.0385	0.2115
MIR4795	94	67	78	75	0.212521	0.0255	0.4522
CHMP2B	94	67	78	75	0.212521	0.0255	0.4522
EVC2	132	29	116	37	0.212644	0.0255	0.2102
MIR3607	132	29	116	37	0.212644	0.0223	0.2102
COX7C	132	29	116	37	0.212644	0.0223	0.2102
RGS12	131	30	114	38	0.216988	0.0288	0.2173
ADD1	131	30	114	38	0.216988	0.0351	0.2173
MIR4280	131	30	115	38	0.217519	0.0159	0.2166
ATP6V1B2	129	32	113	40	0.226787	0.0828	0.2293
MIR548I2	129	32	113	40	0.226787	0.0255	0.2293
INTS10	129	32	113	40	0.226787	0.0701	0.2293
LPL	128	33	112	41	0.231189	0.0669	0.2357
DEFB131	128	33	112	41	0.231189	0.0159	0.2357
MARVELD2	126	35	110	43	0.239557	0.0096	0.2484
GTF2H2C	124	37	109	44	0.248835	0.0223	0.258
GTF2H2D	124	37	109	44	0.248835	0.0223	0.258
SMA5	121	40	106	47	0.2585	0.0223	0.2771
CRMP1	133	28	118	35	0.260056	0.0382	0.2006
FLJ35424	132	29	116	36	0.26474	0.0319	0.2077
TMEM128	132	29	116	36	0.26474	0.016	0.2077
SPON2	131	29	116	36	0.265	0.0353	0.2083
DRD5	132	29	117	36	0.265435	0.0318	0.207
FLJ36777	132	29	117	36	0.265435	0.035	0.207
WFS1	132	29	117	36	0.265435	0.035	0.207
ABCA11P	130	30	114	37	0.269587	0.0194	0.2161
SLBP	131	30	115	37	0.270016	0.0479	0.2141
LOC647859	115	46	100	53	0.274935	0.0382	0.3153
D4S234E	130	31	115	38	0.275607	0.0191	0.2197
STX18	130	31	115	38	0.275607	0.0127	0.2197
RASA1	130	31	115	38	0.275607	0.0191	0.2197
PPP2R2C	130	31	115	38	0.275607	0.0255	0.2197
RAD17	124	37	110	43	0.30366	0.0159	0.2548
TAF9	123	38	109	44	0.307128	0.0159	0.2611
ROBO1	123	38	109	44	0.307128	0.0159	0.2611
ROBO2	122	39	108	45	0.310469	0.0159	0.2675
GUSBP9	121	40	107	46	0.313687	0.0223	0.2739
ZNF876P	131	29	115	34	0.325318	0.0227	0.2039
MXD4	132	29	117	35	0.32651	0.0415	0.2045
MIR4800	132	29	117	35	0.32651	0.0447	0.2045
FAM53A	132	29	117	35	0.32651	0.0575	0.2045
MAEA	131	29	117	35	0.326824	0.0321	0.2051
WDR1	132	29	118	35	0.327258	0.0255	0.2038
ABLIM2	132	29	118	35	0.327258	0.0318	0.2038
C4orf44	131	30	116	36	0.331942	0.0383	0.2109
OTOP1	131	30	116	36	0.331942	0.0224	0.2109
AFAP1	131	30	117	36	0.332593	0.0255	0.2102
ACOX3	131	30	117	36	0.332593	0.0382	0.2102
ZNF721	129	31	114	37	0.336727	0.0193	0.2186
SH3BP2	130	31	115	37	0.337165	0.0319	0.2173
WHSC1	130	31	115	37	0.337165	0.0256	0.2173
NOP14	130	31	115	37	0.337165	0.0319	0.2173
FAM86EP	130	31	115	37	0.337165	0.0192	0.2173
TMED11P	129	31	115	37	0.337261	0.0353	0.2179
CYTL1	130	31	116	37	0.337717	0.0318	0.2166
LZTS1	130	31	116	37	0.337717	0.086	0.2166
SLC18A1	129	32	115	38	0.342639	0.0828	0.2229
CNTN6	126	35	112	40	0.356728	0.0128	0.2396
POU1F1	94	67	81	72	0.363905	0.0255	0.4427
CCDC125	122	39	109	44	0.373257	0.0096	0.2643
LOC728393	114	47	101	52	0.395887	0.0478	0.3153
LOC728379	114	47	101	52	0.395887	0.0478	0.3153
USP17L6P	114	47	101	52	0.395887	0.0478	0.3153
LOC728373	114	47	101	52	0.395887	0.0478	0.3153
USP17	114	47	101	52	0.395887	0.0478	0.3153
USP17L5	114	47	101	52	0.395887	0.0478	0.3153
LOC728405	114	47	101	52	0.395887	0.0478	0.3153
LOC728400	114	47	101	52	0.395887	0.0478	0.3153
LOC728369	114	47	101	52	0.395887	0.0478	0.3153
ZNF732	130	30	115	34	0.40176	0.0194	0.2071
NAT8L	131	30	117	35	0.403113	0.0383	0.2077
C4orf42	130	30	117	35	0.403363	0.0385	0.2083
KIAA1530	130	30	117	35	0.403363	0.0449	0.2083
CRIPAK	130	30	117	35	0.403363	0.0481	0.2083
LOC100130872	130	30	117	35	0.403363	0.0353	0.2083
CTBP1	130	30	117	35	0.403363	0.0385	0.2083
TBC1D14	131	30	118	35	0.403791	0.0414	0.207
MIR378D1	131	30	118	35	0.403791	0.0382	0.207
MIR3138	131	30	118	35	0.403791	0.0255	0.207
PATE3	131	30	118	35	0.403791	0.0414	0.207
PSAPL1	131	30	118	35	0.403791	0.0287	0.207
GFRA2	131	30	118	35	0.403791	0.0764	0.207
LETM1	130	31	116	36	0.40828	0.0319	0.2141
C4orf10	130	31	116	36	0.40828	0.0288	0.2141
TMEM175	129	31	116	36	0.408424	0.0288	0.2147
GRPEL1	130	31	117	36	0.408861	0.0318	0.2134
MCPH1	130	31	117	36	0.408861	0.0573	0.2134
ZFYVE28	129	32	115	37	0.413235	0.0319	0.2204
TNIP2	129	32	115	37	0.413235	0.0256	0.2204
NARS	123	38	123	30	0.413446	0.0287	0.2166
LOC100287015	129	32	116	37	0.413718	0.0446	0.2197
CHL1	127	33	114	37	0.419154	0.0161	0.2251
GRK4	128	33	115	37	0.419688	0.0319	0.2236
CNTN4	126	35	113	39	0.427707	0.0096	0.2364
OCLN	125	36	112	41	0.431232	0.0127	0.2452
GBE1	121	40	109	44	0.446952	0.0223	0.2675
SERF1A	120	41	108	45	0.449966	0.0223	0.2739
SMN1	120	41	108	45	0.449966	0.0223	0.2739
SMN2	120	41	108	45	0.449966	0.0223	0.2739
SERF1B	120	41	108	45	0.449966	0.0223	0.2739
GTF2H2B	120	41	108	45	0.449966	0.0223	0.2739
LOC100272216	116	45	104	49	0.460869	0.0223	0.2994
LOC440970	105	56	93	60	0.482906	0.0159	0.3694
DOK7	131	30	118	34	0.483577	0.0479	0.2045
FGFRL1	130	30	118	34	0.483856	0.0417	0.2051
MIR4274	131	30	119	34	0.484248	0.035	0.2038
SORCS2	131	30	119	34	0.484248	0.035	0.2038
PIK3R1	131	30	119	34	0.484248	0.0255	0.2038
PATE4	131	30	119	34	0.484248	0.0382	0.2038
SH3TC1	131	30	119	34	0.484248	0.035	0.2038
ZNF718	127	31	113	34	0.48611	0.0295	0.2131
TACC3	130	31	117	35	0.488465	0.0383	0.2109
CCDC96	130	31	118	35	0.489046	0.0382	0.2102
MAN2B2	130	31	118	35	0.489046	0.0382	0.2102
DOK2	130	31	118	35	0.489046	0.0732	0.2102
XPO7	130	31	118	35	0.489046	0.0701	0.2102
LOC100507266	129	32	117	36	0.49363	0.0159	0.2166
MRFAP1L1	129	32	117	36	0.49363	0.035	0.2166
LOC100129931	129	32	117	36	0.49363	0.035	0.2166
LOC650293	126	35	114	39	0.506227	0.0223	0.2357
SLC30A5	124	37	112	41	0.51376	0.0096	0.2484
CCNB1	121	40	110	43	0.524864	0.0096	0.2643
CENPH	121	40	110	43	0.524864	0.0096	0.2643
CDK7	120	41	109	44	0.527662	0.0096	0.2707
MFSD7	130	30	118	33	0.572692	0.0386	0.2026
LOC401164	130	30	118	33	0.572692	0.0289	0.2026
MYOM2	131	30	119	33	0.57302	0.0735	0.2013
SGK223	131	30	120	33	0.573646	0.035	0.2006
LOC100129917	129	31	117	34	0.577052	0.0514	0.209
CPLX1	129	31	117	34	0.577052	0.0386	0.209
MIR4798	130	31	119	34	0.57793	0.0287	0.207
SCARNA22	129	32	117	35	0.581552	0.0319	0.2141
C4orf48	129	32	117	35	0.581552	0.0351	0.2141
LRPAP1	129	32	117	35	0.581552	0.0383	0.2141
GAK	128	32	117	35	0.581664	0.0288	0.2147
LOC93622	129	32	118	35	0.582016	0.0414	0.2134
CNO	129	32	118	35	0.582016	0.0382	0.2134
TADA2B	129	32	118	35	0.582016	0.035	0.2134
RNF4	128	33	116	36	0.585531	0.0256	0.2204
MFSD10	128	33	116	36	0.585531	0.0351	0.2204
WHSC2	128	33	116	36	0.585531	0.0256	0.2204
FLJ35282	120	41	110	43	0.612209	0.0382	0.2675
MRPS36	120	41	110	43	0.612209	0.0096	0.2675
LOC100170939	119	42	109	44	0.614563	0.0223	0.2739
GUSBP3	115	46	105	48	0.62304	0.0223	0.2994
ZNF595	126	31	114	32	0.672564	0.0099	0.2079
PDE6B	129	31	118	33	0.674053	0.0482	0.2058
IDUA	128	32	118	34	0.677863	0.0417	0.2115
ZNF141	128	32	117	33	0.677904	0.0226	0.2097
MRFAP1	129	32	119	34	0.678143	0.035	0.2102
FGFR3	128	33	117	35	0.681	0.0415	0.2173
LOC402160	128	33	117	35	0.681	0.0319	0.2173
MIR943	128	33	117	35	0.681	0.0351	0.2173
S100P	128	33	118	35	0.68134	0.035	0.2166
LOC339975	126	34	116	35	0.685006	0.0257	0.2219
ATP8B1	123	38	120	33	0.687589	0.0223	0.2261
LOC100505549	122	39	119	34	0.690647	0.0223	0.2325
SMA4	119	42	110	43	0.704762	0.0223	0.2707
NAIP	118	43	109	44	0.706589	0.0223	0.2771
CADM2	102	59	94	59	0.728395	0.0159	0.3758
MIR548I3	127	34	123	30	0.780314	0.0541	0.2038
FLJ10661	127	34	123	30	0.780314	0.0446	0.2038
LOC285441	128	32	118	33	0.780402	0.0289	0.209
PCGF3	127	33	117	34	0.782734	0.0418	0.2154
SLC26A1	127	33	118	34	0.782986	0.0385	0.2147
DGKQ	127	33	118	34	0.782986	0.0288	0.2147
HGFAC	127	34	117	35	0.785148	0.0383	0.2204
ZFP42	122	38	118	33	0.787076	0.0096	0.2283
HMX1	125	36	116	37	0.789419	0.0255	0.2325
FAM90A10	124	37	115	38	0.791309	0.0446	0.2389
FAM90A9	124	37	115	38	0.791309	0.0414	0.2389
TRIML2	123	37	114	37	0.791316	0.0193	0.2379
FAM90A8	123	38	114	39	0.793113	0.0732	0.2452
FAM90A18	123	38	114	39	0.793113	0.0732	0.2452
FAM90A19	123	38	114	39	0.793113	0.0732	0.2452
DEFB106A	121	40	113	40	0.797166	0.0669	0.2548
DEFB107A	121	40	113	40	0.797166	0.0669	0.2548
DEFB109P1B	121	40	113	40	0.797166	0.051	0.2548
SPAG11B	121	40	113	40	0.797166	0.0669	0.2548
DEFB105A	121	40	113	40	0.797166	0.0669	0.2548
DEFB105B	121	40	113	40	0.797166	0.0669	0.2548
DEFB107B	121	40	113	40	0.797166	0.0669	0.2548
DEFB4A	121	40	113	40	0.797166	0.0318	0.2548
DEFB103A	121	40	113	40	0.797166	0.0669	0.2548
DEFB104A	121	40	113	40	0.797166	0.0669	0.2548
DEFB104B	121	40	113	40	0.797166	0.0669	0.2548
DEFB103B	121	40	113	40	0.797166	0.0669	0.2548
DEFB106B	121	40	113	40	0.797166	0.0669	0.2548
EPHA3	109	52	106	47	0.808478	0.0191	0.3153
HTR1F	96	65	94	59	0.817428	0.0255	0.3949
B4GALT7	128	33	123	30	0.888419	0.0414	0.2006
FLJ38576	127	33	121	30	0.888627	0.0322	0.2026
FAM149A	127	33	121	30	0.888627	0.0354	0.2026
B3GAT1	129	32	120	31	0.8889	0.0513	0.2019
GLB1L3	129	32	120	31	0.8889	0.0449	0.2019
TRIML1	123	37	115	36	0.894311	0.0161	0.2347
LOC100132396	122	39	114	39	0.896119	0.035	0.2484
TRIM48	117	44	113	40	0.898599	0.051	0.2675
C3orf38	109	52	105	48	0.903814	0.0223	0.3185
CGGBP1	103	58	98	55	1	0.0255	0.3599
ZNF654	108	53	103	50	1	0.0255	0.328
SPAG11A	119	42	113	40	1	0.0382	0.2611
FAM66E	120	41	115	38	1	0.0637	0.2516
MIR31	126	35	119	34	1	0.0892	0.2197
MIR31HG	126	35	119	34	1	0.0892	0.2197
CSMD1	126	35	119	33	1	0.0575	0.2173
FAM153C	127	34	121	32	1	0.0414	0.2102
MTNR1A	127	33	119	32	1	0.0386	0.209
PROP1	128	33	121	32	1	0.0414	0.207
LOC728554	128	33	121	32	1	0.0382	0.207
F11	127	33	120	31	1	0.0257	0.2058
TLR3	127	33	120	31	1	0.0225	0.2058
GLB1L2	128	33	120	31	1	0.0385	0.2051
CYP4V2	128	32	120	31	1	0.0322	0.2026

## Sheet: Table S4
gene	p.value	estimate rho	method = "spearman"
PPFIA1	1.95347e-36	0.905725
FADD	1.15515e-35	0.901862
ORAOV1	1.55364e-33	0.890316
IGHMBP2	7.08939e-32	0.880318
CTTN	6.97989e-30	0.867003
LAMTOR1	2.80868e-28	0.855124
TADA2B	3.73848e-27	0.846117
ADD1	2.31894e-26	0.8394
PIGX	4.21838e-25	0.828049
TPCN2	6.48255e-25	0.826294
LRTOMT	1.35162e-24	0.823246
GAK	5.44022e-24	0.817305
PAK2	1.34173e-23	0.813334
RNF121	3.26928e-23	0.809322
CCND1	3.51412e-23	0.808993
NCBP2	4.69733e-22	0.796726
WDR1	9.09043e-22	0.793461
NUMA1	1.70835e-21	0.790286
SENP5	5.08269e-20	0.772223
MRPL21	3.23572e-19	0.761614
MCPH1	4.79861e-19	0.759281
INTS10	1.18848e-18	0.753812
PRKCI	4.11136e-18	0.746088
PUF60	1.16804e-16	0.723783
HTT	1.2246e-16	0.723451
INPPL1	1.51244e-16	0.721965
MAEA	4.38197e-16	0.714326
ZC3H3	5.50003e-16	0.712661
CDKN2A	6.10759e-16	0.71189
XPO7	6.66612e-16	0.711244
PCGF3	1.07784e-15	0.707663
RNF139	1.16425e-15	0.707083
CTBP1	1.42258e-15	0.70557
ANO1	2.04477e-15	0.702806
FAM105B	2.2694e-15	0.702007
FAM193A	2.95765e-15	0.699962
DHCR7	3.03247e-15	0.699768
DLG1	3.33873e-15	0.69902
FAM49B	3.86785e-15	0.697873
ECT2	3.89232e-15	0.697824
MAN2B2	3.91173e-15	0.697785
YWHAZ	5.37548e-15	0.695286
RNF4	7.9734e-15	0.69215
NSMCE2	8.12414e-15	0.692001
TOP1MT	8.83154e-15	0.691331
ATP6V1B2	1.41502e-14	0.687517
WDYHV1	1.69512e-14	0.68604
TATDN1	2.0239e-14	0.684582
ZNF707	2.1549e-14	0.684064
CLPB	3.50433e-14	0.680012
ATP6V1C1	6.33877e-14	0.674984
CDKN2B	8.37978e-14	0.672581
STX18	1.25763e-13	0.669046
PHC3	1.96214e-13	0.665118
PHF20L1	2.32247e-13	0.663613
SLC25A32	3.18073e-13	0.660783
MRFAP1	4.8427e-13	0.656952
LETM1	5.2858e-13	0.656147
MFI2	9.97927e-13	0.650231
LRPAP1	1.40177e-12	0.647013
DCAF13	1.62733e-12	0.645588
NDUFB9	2.3022e-12	0.642245
AZIN1	2.63106e-12	0.640947
HAUS3	2.71232e-12	0.640651
ACOX3	3.78466e-12	0.637383
FAM91A1	4.00807e-12	0.636816
KIAA0196	4.13571e-12	0.636506
UBR5	4.4208e-12	0.635845
TAF9	5.2103e-12	0.63421
C9orf53	5.57847e-12	0.633527
PPP6R3	6.7464e-12	0.631618
C3orf38	1.03453e-11	0.627276
RASA1	1.24268e-11	0.625393
PABPC1	1.41629e-11	0.624042
ZNF706	1.49692e-11	0.623469
MTL5	2.27065e-11	0.619112
TP63	3.41027e-11	0.614793
TMEM65	3.41181e-11	0.614788
KDM5A	4.33939e-11	0.612203
MRFAP1L1	6.89432e-11	0.60716
ZNF696	6.95527e-11	0.607063
POLN	8.42588e-11	0.604947
ZBTB49	9.40847e-11	0.603723
CDK7	1.18275e-10	0.601167
NOP14	1.27836e-10	0.600293
LRP5	1.46065e-10	0.598789
ABCA11P	1.64615e-10	0.597433
CCDC77	2.77339e-10	0.591443
PVT1	4.78327e-10	0.585051
B4GALT7	4.93335e-10	0.584684
CRIPAK	4.94052e-10	0.584667
SHARPIN	5.02076e-10	0.584476
LYRM5	6.23952e-10	0.581882
RGS12	1.16678e-09	0.574284
ZNF623	1.23917e-09	0.573543
MRPS36	1.31094e-09	0.572848
CHMP2B	1.44018e-09	0.571685
TIGD5	1.48926e-09	0.571269
TMEM129	1.87846e-09	0.568371
BDH1	2.3693e-09	0.565445
TNIP2	2.61683e-09	0.564184
C11orf24	3.77103e-09	0.559502
CYC1	4.23521e-09	0.557999
PLEC	4.59135e-09	0.556949
GRPEL1	5.27207e-09	0.555143
ZFP41	5.70398e-09	0.554109
MTAP	6.98151e-09	0.55144
MIR944	7.2678e-09	0.550907
USP13	9.68876e-09	0.547062
DGKQ	1.05787e-08	0.545878
FAM83H	1.34517e-08	0.542615
NCEH1	1.54121e-08	0.540752
KIAA0232	1.61176e-08	0.540136
ANKRD46	2.2532e-08	0.53549
ZNF654	2.26421e-08	0.535422
SH3BP2	2.49428e-08	0.534067
TMEM175	2.62235e-08	0.533363
TMEM128	3.70353e-08	0.528467
PTK2	3.71015e-08	0.528442
PHOX2A	4.93563e-08	0.524335
PIGZ	5.0983e-08	0.523865
EGFR	5.2608e-08	0.523409
EXOSC4	5.52716e-08	0.522691
TBC1D14	7.30264e-08	0.518607
KIAA0226	9.11485e-08	0.515319
MIR548K	9.65029e-08	0.514467
CPT1A	1.05817e-07	0.513086
MFSD10	1.15396e-07	0.511781
ZNF141	1.22931e-07	0.510826
MXD4	1.31643e-07	0.509788
GLI4	1.48463e-07	0.507958
SLBP	1.7606e-07	0.505344
EEF1D	2.03317e-07	0.50312
BDP1	4.22516e-07	0.491568
SQLE	5.04936e-07	0.488688
TRMT12	5.93393e-07	0.486056
NDRG1	7.28075e-07	0.48269
SCRIB	8.20699e-07	0.480702
ATAD2	8.44392e-07	0.480228
CGGBP1	1.06008e-06	0.476411
EIF5A2	2.23e-06	0.463604
WHSC1	2.37491e-06	0.462495
SH2D4A	2.80228e-06	0.459563
PYCRL	2.97186e-06	0.458515
TLR3	3.16705e-06	0.457377
GRK4	4.82796e-06	0.449728
FZD6	4.84704e-06	0.449656
SH3TC1	5.21218e-06	0.448319
MYEOV	6.22348e-06	0.445031
MIR31	7.03513e-06	0.442738
GSDMD	7.19617e-06	0.442313
CCDC96	8.578e-06	0.438994
RRM2B	1.19276e-05	0.432669
SHANK2	1.67463e-05	0.426024
RAD17	1.69689e-05	0.425762
TACC3	1.75586e-05	0.425085
GRHL2	2.167e-05	0.420881
BCL6	2.28628e-05	0.419801
FGF19	2.74255e-05	0.416107
CCDC125	2.99992e-05	0.41427
LY6K	4.35869e-05	0.406501
FGFRL1	4.76604e-05	0.404614
MARVELD2	5.85172e-05	0.400237
FGF3	0.000102574	0.387943
ATP8B1	0.000109714	0.386436
TSTA3	0.000115008	0.385376
PARP10	0.00011717	0.384956
IL18BP	0.000119196	0.38457
MIR3664	0.000128238	0.382914
ZDHHC11	0.000136851	0.381435
FNDC3B	0.000155675	0.378481
LY6E	0.000186673	0.37427
COX7C	0.000212885	0.371188
SLC30A5	0.000222998	0.370091
JRK	0.000248001	0.367567
MYC	0.000286748	0.364084
ELAVL2	0.000292421	0.363611
GPAA1	0.000300235	0.362973
ZNF718	0.000352074	0.359091
FGF4	0.000391479	0.356479
WFS1	0.000448587	0.353092
PCAT1	0.00046346	0.352275
PLD1	0.000494515	0.350644
TTC14	0.00050252	0.350239
ARC	0.000596496	0.34588
MAPK15	0.000656239	0.343426
SMN2	0.000694801	0.341948
LYAR	0.000709242	0.341414
B4GALNT3	0.000812713	0.337854
AFAP1	0.000833762	0.33718
DMRTA1	0.000902243	0.335093
SPAG1	0.000912258	0.3348
RNF19A	0.00094772	0.333785
NRBP2	0.000970527	0.33315
SKIL	0.0010548	0.330918
MAFA	0.00106026	0.330779
ZNF572	0.00113186	0.329014
MTSS1	0.00113743	0.328881
POU5F1B	0.00121829	0.327014
GBE1	0.00122812	0.326795
SLC2A9	0.00132847	0.324644
GSDMC	0.00143506	0.322515
FAM149A	0.00152516	0.320825
TNFSF10	0.00181531	0.315936
TRIB1	0.00191864	0.314365
TPRG1	0.00230641	0.30908
FAM84B	0.0023174	0.308942
EVC2	0.00286435	0.302734
CPLX1	0.00303818	0.300984
LPP	0.00311787	0.300212
SGK223	0.00332611	0.298274
TNIK	0.00400789	0.292612
CYP4V2	0.00423971	0.290883
TPPP	0.00441703	0.289616
ZFAT	0.00446557	0.289277
NUDT8	0.00646417	0.277562
GTF2H2	0.00688243	0.275528
MIR937	0.0071996	0.274056
EVC	0.00728435	0.273673
FAM86EP	0.00730239	0.273592
CSMD1	0.00796135	0.270744
FGFR3	0.0080246	0.270481
MTNR1A	0.00830734	0.26933
PSD3	0.00864153	0.268014
RPL22L1	0.00869845	0.267794
SLC26A1	0.00872745	0.267682
ZNF518B	0.00961143	0.264431
ZNF732	0.0100657	0.262861
CYTL1	0.010109	0.262715
C4orf48	0.0108834	0.260185
ZNF876P	0.0120558	0.256641
SLC45A4	0.0121271	0.256435
GAL	0.012571	0.255177
DUX4	0.0175177	0.243284
FAM53A	0.0210743	0.236422
MRGPRD	0.0213586	0.235917
GHSR	0.0223068	0.234275
RNF212	0.0227844	0.233471
EPPK1	0.0232024	0.232778
DOK7	0.0254758	0.229189
IDUA	0.0262664	0.228004
CCDC166	0.0267646	0.227273
S100P	0.0305825	0.222026
OPLAH	0.0309003	0.221615
C4orf6	0.0316406	0.22067
MYOM2	0.0324726	0.219631
BAI1	0.0336421	0.218207
FAM66E	0.0337036	0.218134
ROBO1	0.0342918	0.217434
RASSF8	0.0378828	0.213371
MFSD7	0.0386382	0.212557
SLC18A1	0.0395193	0.211625
POU1F1	0.0426363	0.208461
GLB1L3	0.043767	0.20736
NINJ2	0.0455269	0.205694
LY6D	0.0473918	0.203985
LPL	0.0485266	-0.202972
KLF10	0.0489551	0.202595
FOLR3	0.0537283	0.198566
TMED11P	0.0551022	0.197462
GML	0.0553678	-0.197251
GTF2H2C	0.0564999	0.19636
CADM2	0.0574768	0.195604
CCNB1	0.0635291	0.191138
FOLR1	0.0665218	0.189057
WISP1	0.0830119	0.178781
GPR78	0.0876236	0.176203
CCDC39	0.0893834	-0.175247
PDE6B	0.0931913	0.17323
SERF1A	0.0935922	-0.173021
HTR1F	0.0942663	0.172672
GPR20	0.0980076	-0.170769
FAM157B	0.0983329	0.170606
CLDN1	0.100578	0.169494
EDIL3	0.104687	-0.167508
PPP2R2C	0.106358	0.166719
SNX31	0.10884	0.165563
C8orf56	0.110223	0.164927
RIMS2	0.112995	0.163673
DRD5	0.117747	0.161576
RTP4	0.118522	0.161241
ZFYVE28	0.123046	0.159314
GLB1L2	0.123833	0.158985
CLNK	0.12963	0.156605
DEFB108B	0.133167	0.155193
HMX1	0.142276	0.151684
CTHRC1	0.15286	0.147813
ALDH3B2	0.153412	0.147618
ABLIM2	0.154994	0.147058
JAKMIP1	0.158774	0.145738
LRRC6	0.188171	0.136193
OCLN	0.195282	0.13405
TMEM71	0.199236	-0.132882
TBX10	0.20023	0.132591
F11	0.201457	0.132234
DENND3	0.202575	0.131909
MIR3607	0.209491	0.12993
CNTN6	0.211582	0.129341
LEPREL1	0.215954	0.128122
GPIHBP1	0.220639	-0.126836
EPHA3	0.232751	0.123596
FAM153C	0.233871	0.123303
MRGPRF	0.241059	0.121442
FAM138D	0.248071	0.119663
PATE3	0.258284	-0.117133
DEFB104A	0.259539	0.116827
FBXO32	0.270027	0.114307
IFLTD1	0.274626	0.113223
ZFP42	0.282311	0.111439
SLA	0.283535	-0.111157
PIK3R1	0.287601	0.110229
VGLL3	0.296437	0.108241
CLDN11	0.313664	0.104474
SLURP1	0.3241	0.102257
DDX11L9	0.330462	0.100927
ST3GAL1	0.331723	0.100666
LRTM2	0.336283	0.0997255
NBPF22P	0.351248	-0.0966945
ROBO2	0.357632	-0.0954261
CENPH	0.369911	0.093025
PEX5L	0.374039	0.092229
DEFB4A	0.395888	0.0881011
SLC7A14	0.400727	0.0872053
SLC2A2	0.411599	0.0852161
TRIML1	0.412951	-0.0849708
CHL1	0.427949	0.0822811
CYP11B2	0.436451	0.0807804
BHLHE41	0.436824	0.080715
OTOP1	0.437608	0.0805775
SORCS2	0.43791	0.0805247
SST	0.442041	-0.0798028
IQSEC3	0.446133	-0.0790915
LINC00051	0.460684	-0.0765912
KLHL38	0.471027	0.0748403
SPON2	0.48422	-0.0726372
CNTN4	0.486971	-0.0721817
TRIML2	0.541573	0.0634057
DEFB107B	0.551911	0.061795
ADRA2C	0.567854	0.0593392
SLC6A12	0.570575	-0.0589234
SPAG11B	0.577072	0.0579342
LY6H	0.579782	-0.0575231
NCALD	0.594029	-0.0553765
PATE4	0.595502	-0.0551558
BAALC	0.602367	0.0541309
PROP1	0.611699	-0.0527457
PTP4A3	0.633448	0.0495528
RHPN1	0.636139	0.0491608
DEFB103A	0.650956	0.0470156
DEFB131	0.651494	-0.046938
LZTS1	0.652724	0.0467608
CPZ	0.659253	0.0458228
SLC6A13	0.659952	0.0457226
C8orf31	0.674751	-0.0436106
TMEM212	0.680449	0.0428022
PSCA	0.689886	-0.0414689
MASP1	0.699148	0.0401669
PMCHL2	0.708493	-0.0388594
DOK2	0.7096	-0.0387048
LYNX1	0.725264	0.0365277
STK32B	0.726624	-0.0363395
DEFB106A	0.743306	0.0340394
PSAPL1	0.749428	-0.0331995
FAM86C1	0.780968	-0.0289049
FOLR2	0.794586	0.0270658
SPATC1	0.802628	0.0259837
CRMP1	0.804943	0.0256728
HGFAC	0.810544	0.0249213
SPATA16	0.817863	0.0239413
OPCML	0.819147	0.0237696
TRIM48	0.827167	0.0226984
B3GAT1	0.847712	0.0199651
RTP2	0.849399	0.0197412
FER1L6	0.867566	0.0173365
TG	0.910811	-0.0116463
MSX1	0.927107	0.00951191
CYP11B1	0.928736	0.00929882
GFRA2	0.92882	-0.00928781
SERF1B	0.940135	-0.00780843
ODF1	0.951013	-0.00638754
LYPD2	0.974383	-0.00333875
ANXA13	0.989554	-0.00136133
DEFB105A	0.998731	-0.000165303
MIR1205	na	na
MIR1207	na	na
MIR1208	na	na
MIR3151	na	na
MIR3165	na	na
MIR4456	na	na
MIR4471	na	na
MIR4637	na	na
MIR4664	na	na
MIR4797	na	na
MIR569	na	na
MIR661	na	na
MIR3138	na	na
MIR31HG	na	na
MIR378D1	na	na
MIR4274	na	na
MIR4280	na	na
MIR4795	na	na
MIR4798	na	na
MIR548I2	na	na
MIR548I3	na	na

## Sheet: Table S5
Matching score statistics:
# High score matches	1
# Med score matches	19
# Low score matches	0
Results
Score	SuperPath Name	# SuperPath Total Genes	# SuperPath Matched Genes	Matched Genes (Symbols)	Evidence URL
13.4305	Gastric Cancer Network 2	33	4	ATAD2, EGFR, MYC, FAM91A1	http://pathcards.genecards.org/card/gastric_cancer_network_2
13.1586	Hippo Signaling Pathway	154	7	SCRIB, YWHAZ, MYC, DLG1, PRKCI, FZD6, CCND1	http://pathcards.genecards.org/card/hippo_signaling_pathway
12.9325	Glioma	336	10	LRP5, PTK2, FGF19, EGFR, MYC, FGF3, FGF4, PRKCI, FZD6, CCND1	http://pathcards.genecards.org/card/glioma
12.6182	TNF Signaling (REACTOME)	72	5	SHARPIN, TNIK, PRKCI, TNFSF10, FADD	http://pathcards.genecards.org/card/tnf_signaling_(reactome)
12.108	Vemurafenib Pathway, Pharmacodynamics	42	4	EGFR, MYC, FGF3, FGF4	http://pathcards.genecards.org/card/vemurafenib_pathway_pharmacodynamics
12.0045	Regulation of Wnt-mediated Beta Catenin Signaling and Target Gene Transcription	79	5	YWHAZ, MYC, FGF4, TNIK, CCND1	http://pathcards.genecards.org/card/regulation_of_wnt-mediated_beta_catenin_signaling_and_target_gene_transcription
11.458	TGF-beta Receptor Signaling Pathway	133	6	PAK2, PTK2, SKIL, MYC, KLF10, CCND1	http://pathcards.genecards.org/card/tgf-beta_receptor_signaling_pathway
11.3254	TP53 Network	20	3	MYC, TP63, TNFSF10	http://pathcards.genecards.org/card/tp53_network
11.1748	Regulation of Activated PAK-2p34 By Proteasome Mediated Degradation	884	16	PABPC1, PAK2, EXOSC4, SCRIB, LRP5, PTK2, PLEC, YWHAZ, MYC, AZIN1, TP63, FZD6, TNFSF10, MIR937, CCND1, FADD	http://pathcards.genecards.org/card/regulation_of_activated_pak-2p34_by_proteasome_mediated_degradation
11.0366	Pathways in Cancer	397	10	PLD1, PTK2, FGF19, EGFR, MYC, FGF3, FGF4, FZD6, CCND1, FADD	http://pathcards.genecards.org/card/pathways_in_cancer
11.0087	Post-translational Modification- Synthesis of GPI-anchored Proteins	92	5	GPAA1, PIGX, LY6D, LY6E, LY6K	http://pathcards.genecards.org/card/post-translational_modification-_synthesis_of_gpi-anchored_proteins
10.8652	Apoptotic Pathways in Synovial Fibroblasts	725	14	PABPC1, PLD1, PAK2, PTK2, YWHAZ, FGF19, EGFR, MYC, FGF4, KLF10, PRKCI, TNFSF10, FADD, EIF5A2	http://pathcards.genecards.org/card/apoptotic_pathways_in_synovial_fibroblasts
10.5554	Agrin Interactions at Neuromuscular Junction	56	4	PAK2, PTK2, CTTN, EGFR	http://pathcards.genecards.org/card/agrin_interactions_at_neuromuscular_junction
10.396	Glycosylphosphatidylinositol (GPI)-anchor Biosynthesis	25	3	GPAA1, PIGX, PIGZ	http://pathcards.genecards.org/card/glycosylphosphatidylinositol_(gpi)-anchor_biosynthesis
9.52682	TSH Signaling Pathway	68	4	PLD1, SCRIB, MYC, MIR937	http://pathcards.genecards.org/card/tsh_signaling_pathway
9.25241	E-cadherin Signaling in The Nascent Adherens Junction	33	3	CTTN, DLG1, CCND1	http://pathcards.genecards.org/card/e-cadherin_signaling_in_the_nascent_adherens_junction
9.23149	P70S6K Signaling	390	9	PLD1, PAK2, PTK2, YWHAZ, FGF19, EGFR, FGF4, KLF10, PRKCI	http://pathcards.genecards.org/card/p70s6k_signaling
8.72043	Direct P53 Effectors	132	5	RRM2B, EGFR, BCL6, TP63, NDRG1	http://pathcards.genecards.org/card/direct_p53_effectors
8.6277	Development FGFR Signaling Pathway	134	5	PLD1, FGF19, FGF3, FGF4, PRKCI	http://pathcards.genecards.org/card/development_fgfr_signaling_pathway
8.57282	Downstream Signaling of Activated FGFR2	39	3	FGF19, FGF3, FGF4	http://pathcards.genecards.org/card/downstream_signaling_of_activated_fgfr2

## Sheet: Table S6
Supplementary Table S6 The clinicopathological characteristics of 185 ESCC samples
ID	Survival Status（1，dead;0,alive)	Survival Time (month)	Age	age2	Gender(1,male;0,female)	Grade	Grade2	Vascular invasion (0,NO; 1, YES)	T Stage	TStage2	N Stage	LNM(0, NO; 1, YES)	AJCC Stage	AJCC Stage_2	miR-548k IHC score	miR-548k level (0,low expression; 1, high expression)	EGFR IHC score	EGFR level (0,low expression; 1, high expression)	miR-548k(+)/EGFR(+) (1,both high expression; 0, others)	KLF10 IHC Score	KLF10 level (0,low expression; 1, high expression)	miR-548k(+)/KLF10(-) (1, miR-548k high expression and KLF10 low expression; 0, others)	KL10(-)/EGFR(+) (1, KLF10 low expression and EGFR high expression; 0, others)	miR-548k(+)/KLF10(-)/EGFR(+) (1, miR-548k high expression and KLF10 low expression and EGFR high expression; 0, others)	ADAMTS1 IHC Score	ADAMTS1 level (0,low expression; 1, high expression)	miR-548k(+)/ADAMTS1(-) (1, miR-548k high expression and ADAMTS1 low expression; 0, others)
D08A1975	1	1	66	2	1	1	1	0	4	2	2	1	3	2	6	1	6	1	1	2	0	1	1	1	4	0	1
D08A1973	1	1	61	1	1	2	2	0	3	2	1	1	3	2	6	1	6	1	1	3	0	1	1	1	9	1	0
D08A1960	1	10	58	1	1	2	2	0	4	2	2	1	3	2	6	1	6	1	1	4	0	1	1	1	4	0	1
D08A1958	0	46	63	1	1	2	2	0	3	2	0	0	2	1	8	1	4	0	0	6	1	0	0	0	2	0	1
D08A1926	1	10	59	1	1	2	2	0	3	2	1	1	3	2	6	1	6	1	1	3	0	1	1	1	4	0	1
D08A1924	0	NA	56	1	1	2	2	0	2	1	0	0	2	1	3	0	4	0	0	6	1	0	0	0	NA	NA	NA
D08A1916	1	15	64	1	1	1	1	0	3	2	1	1	3	2	6	1	3	0	0	4	0	1	0	0	NA	NA	NA
D08A1915	0	NA	56	1	1	2	2	0	3	2	1	1	3	2	6	1	4	0	0	8	1	0	0	0	NA	NA	NA
D08A1911	1	3	73	2	1	2	2	0	2	1	0	0	2	1	3	0	2	0	0	NA	NA	NA	NA	NA	6	1	0
D08A1910	0	48	80	2	0	2	2	0	1	1	0	0	1	1	0	0	6	1	0	6	1	0	0	0	0	0	0
D08A1909	1	16	50	1	1	3	2	1	3	2	2	1	3	2	0	0	2	0	0	1	0	0	0	0	NA	NA	NA
D08A1905	1	19	69	2	1	1	1	0	3	2	2	1	3	2	8	1	8	1	1	0	0	1	1	1	4	0	1
D08A1904	0	49	50	1	1	1	1	0	3	2	0	0	2	1	9	1	8	1	1	3	0	1	1	1	4	0	1
D08A1903	0	NA	63	1	1	1	1	0	2	1	1	1	2	1	6	1	4	0	0	3	0	1	0	0	8	1	0
D08A1902	0	49	69	2	0	2	2	0	3	2	1	1	3	2	8	1	8	1	1	3	0	1	1	1	2	0	1
D08A1899	0	50	51	1	1	2	2	0	3	2	1	1	3	2	12	1	4	0	0	6	1	0	0	0	2	0	1
D08A1742	1	8	57	1	1	2	2	0	2	1	1	1	2	1	8	1	8	1	1	1	0	1	1	1	4	0	1
D08A1740	1	9	59	1	1	1	1	0	3	2	0	0	2	1	8	1	9	1	1	1	0	1	1	1	3	0	1
D08A1732	1	10	64	1	1	1	1	0	3	2	0	0	2	1	8	1	12	1	1	4	0	1	1	1	3	0	1
D08A1731	1	19	60	1	1	2	2	0	3	2	1	1	3	2	8	1	12	1	1	2	0	1	1	1	3	0	1
D08A1729	1	15	67	2	0	3	2	0	3	2	2	1	3	2	12	1	6	1	1	1	0	1	1	1	3	0	1
D08A1723	1	9	56	1	1	2	2	0	2	1	1	1	2	1	12	1	8	1	1	1	0	1	1	1	4	0	1
D08A1722	1	14	51	1	1	2	2	0	3	2	0	0	2	1	12	1	16	1	1	2	0	1	1	1	0	0	1
D08A1720	1	31	65	2	1	1	1	0	3	2	0	0	2	1	4	0	12	1	0	0	0	0	1	0	NA	NA	NA
D08A1683	1	3	60	1	1	1	1	0	3	2	0	0	2	1	8	1	1	0	0	6	1	0	0	0	6	1	0
D08A1681	1	6	62	1	0	2	2	0	3	2	0	0	2	1	2	0	8	1	0	6	1	0	0	0	0	0	0
D08A1680	1	9	73	2	0	3	2	0	2	1	1	1	2	1	6	1	0	0	0	2	0	1	0	0	0	0	1
D08A1676	1	16	73	2	1	2	2	0	3	2	3	1	3	2	8	1	12	1	1	2	0	1	1	1	4	0	1
D08A1675	1	18	76	2	1	2	2	0	3	2	1	1	3	2	6	1	8	1	1	2	0	1	1	1	NA	NA	NA
D08A1505	1	45	65	2	1	1	1	0	3	2	0	0	2	1	12	1	4	0	0	NA	NA	NA	NA	NA	6	1	0
D08A1503	1	12	69	2	1	1	1	0	3	2	0	0	1	1	2	0	3	0	0	6	1	0	0	0	8	1	0
D08A1501	1	4	75	2	1	1	1	0	3	2	1	1	3	2	9	1	8	1	1	3	0	1	1	1	12	1	0
D08A1500	1	2	65	2	1	2	2	0	2	1	2	1	3	2	6	1	6	1	1	4	0	1	1	1	4	0	1
D08A1499	1	8	77	2	1	2	2	0	3	2	3	1	3	2	8	1	8	1	1	4	0	1	1	1	8	1	0
D08A1486	1	30	72	2	1	1	1	0	NA		0	0	NA	NA	9	1	8	1	1	6	1	0	0	0	0	0	1
D08A1485	0	52	63	1	1	2	2	0	NA		1	1	2	1	2	0	4	0	0	3	0	0	0	0	0	0	0
D08A1484	0	52	69	2	1	2	2	0	NA		0	0	NA	NA	2	0	4	0	0	6	1	0	0	0	0	0	0
D08A1483	1	16	62	1	1	1	1	0	NA		2	1	3	2	6	1	6	1	1	0	0	1	1	1	4	0	1
D08A1463	1	11	83	2	1	1	1	0	NA		2	1	3	2	6	1	6	1	1	4	0	1	1	1	4	0	1
D08A1462	1	11	65	2	0	2	2	0	3	2	1	1	3	2	6	1	8	1	1	2	0	1	1	1	8	1	0
D08A1461	1	25	79	2	0	2	2	0	2	1	1	1	2	1	6	1	6	1	1	3	0	1	1	1	4	0	1
D08A1460	0	53	62	1	1	2	2	0	3	2	0	0	2	1	12	1	4	0	0	3	0	1	0	0	4	0	1
D08A1459	0	53	69	2	1	1	1	0	NA		1	1	2	1	4	0	8	1	0	0	0	0	1	0	6	1	0
D08A1458	1	26	74	2	1	1	1	0	3	2	1	1	3	2	6	1	8	1	1	6	1	0	0	0	NA	NA	NA
D08A1416	1	8	57	1	1	1	1	0	3	2	2	1	3	2	0	0	6	1	0	4	0	0	1	0	6	1	0
D08A1412	1	3	59	1	1	2	2	1	3	2	2	1	3	2	3	0	6	1	0	2	0	0	1	0	0	0	0
D08A1411	1	1	78	2	0	1	1	1	3	2	0	0	2	1	9	1	6	1	1	0	0	1	1	1	6	1	0
D08A1348	1	11	72	2	1	1	1	0	3	2	0	0	2	1	6	1	6	1	1	4	0	1	1	1	6	1	0
D08A1347	0	56	72	2	0	1	1	0	3	2	1	1	3	2	9	1	9	1	1	6	1	0	0	0	4	0	1
D08A1343	1	42	63	1	1	2	2	0	3	2	0	0	2	1	6	1	8	1	1	4	0	1	1	1	8	1	0
D08A1314	0	NA	67	2	1	3	2	0	3	2	0	0	2	1	4	0	6	1	0	6	1	0	0	0	6	1	0
D08A1313	1	12	69	2	1	2	2	0	2	1	2	1	3	2	0	0	6	1	0	0	0	0	1	0	8	1	0
D08A1269	1	33	51	1	1	1	1	0	3	2	2	1	3	2	3	0	6	1	0	3	0	0	1	0	2	0	0
D08A1267	0	58	66	2	1	1	1	0	3	2	0	0	2	1	8	1	8	1	1	3	0	1	1	1	4	0	1
D08A1266	1	9	63	1	1	2	2	0	2	1	0	0	2	1	8	1	8	1	1	3	0	1	1	1	4	0	1
D08A1265	1	21	67	2	1	1	1	0	2	1	2	1	3	2	8	1	8	1	1	0	0	1	1	1	4	0	1
D08A1225	0	59	73	2	1	1	1	0	2	1	0	0	2	1	4	0	6	1	0	2	0	0	1	0	3	0	0
D08A1224	1	0.13	63	1	0	1	1	0	1	1	0	0	1	1	12	1	12	1	1	2	0	1	1	1	NA	NA	NA
D08A1223	0	59	59	1	1	1	1	0	2	1	0	0	1	1	8	1	8	1	1	NA	NA	NA	NA	NA	NA	NA	NA
D08A1222	1	15	55	1	1	3	2	0	3	2	2	1	3	2	12	1	6	1	1	4	0	1	1	1	3	0	1
D08A1166	1	2	71	2	1	2	2	0	3	2	1	1	3	2	8	1	8	1	1	2	0	1	1	1	4	0	1
D08A1162	1	16	67	2	0	1	1	0	3	2	0	0	1	1	6	1	6	1	1	4	0	1	1	1	6	1	0
D08A1127	0	61	81	2	0	1	1	0	1	1	0	0	1	1	2	0	2	0	0	3	0	0	0	0	0	0	0
D08A1125	0	61	65	2	1	2	2	0	3	2	2	1	3	2	12	1	9	1	1	8	1	0	0	0	4	0	1
D08A1124	1	14	66	2	1	2	2	0	3	2	1	1	3	2	6	1	12	1	1	4	0	1	1	1	NA	NA	NA
D08A1123	1	2	77	2	0	2	2	0	4	2	1	1	3	2	6	1	6	1	1	NA	NA	NA	NA	NA	4	0	1
D08A1096	0	62	52	1	1	1	1	0	2	1	0	0	1	1	12	1	12	1	1	0	0	1	1	1	6	1	0
D08A1095	1	12	54	1	1	2	2	0	3	2	1	1	3	2	12	1	12	1	1	3	0	1	1	1	4	0	1
D08A1094	0	62	68	2	0	1	1	0	2	1	0	0	1	1	9	1	8	1	1	4	0	1	1	1	8	1	0
D08A1093	1	3	49	1	1	2	2	0	3	2	3	1	3	2	6	1	6	1	1	4	0	1	1	1	3	0	1
D08A1091	1	51	81	2	1	2	2	0	3	2	0	0	2	1	3	0	4	0	0	6	1	0	0	0	NA	NA	NA
D08A1090	1	38	56	1	1	1	1	0	3	2	1	1	3	2	8	1	8	1	1	4	0	1	1	1	NA	NA	NA
D08A1088	0	62	63	1	0	2	2	0	2	1	1	1	2	1	0	0	2	0	0	6	1	0	0	0	6	1	0
D08A1038	1	20	61	1	1	1	1	0	3	2	0	0	1	1	8	1	6	1	1	6	1	0	0	0	NA	NA	NA
D08A1037	0	63	75	2	0	2	2	0	2	1	0	0	2	1	0	0	1	0	0	0	0	0	0	0	8	1	0
D08A1036	1	7	69	2	1	2	2	0	2	1	0	0	2	1	0	0	0	0	0	1	0	0	0	0	NA	NA	NA
D08A1035	1	62	61	1	1	1	1	0	2	1	0	0	2	1	4	0	4	0	0	6	1	0	0	0	8	1	0
D08A1032	0	NA	64	1	1	1	1	0	3	2	0	0	1	1	8	1	4	0	0	8	1	0	0	0	NA	NA	NA
D08A1031	1	27	60	1	1	2	2	0	3	2	0	0	2	1	1	0	2	0	0	0	0	0	0	0	NA	NA	NA
D08A0981	1	6	64	1	1	2	2	0	3	2	1	1	3	2	1	0	6	1	0	8	1	0	0	0	NA	NA	NA
D08A0980	1	28	72	2	1	2	2	0	3	2	0	0	2	1	0	0	4	0	0	6	1	0	0	0	6	1	0
D08A0955	0	65	57	1	1	2	2	0	3	2	1	1	3	2	0	0	4	0	0	3	0	0	0	0	6	1	0
D08A0954	1	8	80	2	1	1	1	0	3	2	0	0	2	1	0	0	0	0	0	6	1	0	0	0	6	1	0
D08A0953	1	2	60	1	1	2	2	1	3	2	2	1	3	2	0	0	6	1	0	0	0	0	1	0	6	1	0
D08A0952	0	65	58	1	0	1	1	1	3	2	1	1	3	2	2	0	4	0	0	8	1	0	0	0	8	1	0
D08A0913	1	28	62	1	1	1	1	0	3	2	0	0	2	1	1	0	4	0	0	3	0	0	0	0	NA	NA	NA
D08A0912	1	31	64	1	1	3	2	0	3	2	0	0	2	1	6	1	9	1	1	3	0	1	1	1	8	1	0
D08A0911	0	65	76	2	1	1	1	0	2	1	0	0	2	1	12	1	16	1	1	8	1	0	0	0	0	0	1
D08A0907	1	8	65	2	1	2	2	0	NA		1	1	2	1	0	0	0	0	0	2	0	0	0	0	8	1	0
D08A0887	1	17	77	2	1	2	2	0	3	2	0	0	2	1	0	0	0	0	0	9	1	0	0	0	NA	NA	NA
D08A0883	0	67	61	1	1	2	2	0	3	2	0	0	2	1	4	0	4	0	0	NA	NA	NA	NA	NA	6	1	0
D08A0882	1	8	60	1	1	2	2	0	3	2	0	0	2	1	1	0	0	0	0	0	0	0	0	0	NA	NA	NA
D08A0881	0	67	76	2	0	2	2	0	3	2	0	0	2	1	1	0	8	1	0	NA	NA	NA	NA	NA	2	0	0
D08A0878	0	67	57	1	1	1	1	0	3	2	0	0	1	1	2	0	4	0	0	0	0	0	0	0	6	1	0
D08A0843	0	68	52	1	1	1	1	0	2	1	0	0	2	1	6	1	6	1	1	6	1	0	0	0	NA	NA	NA
D08A0841	1	10	80	2	1	2	2	0	3	2	0	0	2	1	12	1	12	1	1	6	1	0	0	0	3	0	1
D08A0838	1	20	69	2	1	1	1	1	4	2	3	1	3	2	8	1	6	1	1	0	0	1	1	1	NA	NA	NA
D08A0836	1	26	64	1	1	2	2	0	2	1	0	0	2	1	0	0	4	0	0	NA	NA	NA	NA	NA	0	0	0
D08A0803	0	73	52	1	1	1	1	0	2	1	1	1	2	1	0	0	4	0	0	0	0	0	0	0	2	0	0
D08A0753	1	10	52	1	1	1	1	0	3	2	1	1	3	2	8	1	8	1	1	1	0	1	1	1	4	0	1
D08A0748	0	71	63	1	1	2	2	0	1	1	0	0	1	1	12	1	8	1	1	6	1	0	0	0	8	1	0
D08A0746	0	72	74	2	0	3	2	0	1	1	0	0	1	1	12	1	12	1	1	8	1	0	0	0	4	0	1
D08A0745	1	27	79	2	1	3	2	0	3	2	1	1	3	2	8	1	8	1	1	6	1	0	0	0	0	0	1
D08A0723	1	25	68	2	0	3	2	0	3	2	1	1	3	2	8	1	8	1	1	6	1	0	0	0	12	1	0
D08A0722	1	55	76	2	1	2	2	0	1	1	0	0	1	1	12	1	8	1	1	6	1	0	0	0	6	1	0
D08A0721	1	15	48	1	1	2	2	0	3	2	2	1	3	2	16	1	0	0	0	4	0	1	0	0	4	0	1
D08A0719	0	73	71	2	0	1	1	0	1	1	0	0	1	1	8	1	12	1	1	3	0	1	1	1	6	1	0
D08A0718	1	5	64	1	1	1	1	0	3	2	1	1	3	2	12	1	8	1	1	8	1	0	0	0	4	0	1
D08A0705	0	73	74	2	0	2	2	0	3	2	0	0	2	1	16	1	8	1	1	6	1	0	0	0	3	0	1
D08A0702	1	1	81	2	1	3	2	0	3	2	1	1	3	2	12	1	8	1	1	2	0	1	1	1	4	0	1
D08A0701	0	74	68	2	0	2	2	0	3	2	1	1	3	2	4	0	8	1	0	6	1	0	0	0	3	0	0
D08A0700	0	74	81	2	0	1	1	0	2	1	0	0	2	1	9	1	8	1	1	6	1	0	0	0	6	1	0
D08A0699	1	26	65	2	1	3	2	0	3	2	3	1	3	2	12	1	4	0	0	1	0	1	0	0	12	1	0
D08A0697	0	74	76	2	1	1	1	0	2	1	1	1	2	1	12	1	8	1	1	2	0	1	1	1	8	1	0
D08A0696	1	16	54	1	1	2	2	0	3	2	1	1	3	2	16	1	8	1	1	4	0	1	1	1	8	1	0
D08A0694	1	5	72	2	1	2	2	0	3	2	1	1	3	2	8	1	6	1	1	4	0	1	1	1	3	0	1
D08A0692	1	15	79	2	1	2	2	0	2	1	3	1	3	2	16	1	16	1	1	1	0	1	1	1	4	0	1
D08A0660	1	14	54	1	1	2	2	0	4	2	2	1	3	2	8	1	6	1	1	4	0	1	1	1	4	0	1
D08A0659	1	7	50	1	1	1	1	0	3	2	2	1	3	2	12	1	12	1	1	4	0	1	1	1	4	0	1
D08A0655	1	6	71	2	0	1	1	0	3	2	0	0	1	1	12	1	8	1	1	4	0	1	1	1	3	0	1
D08A0652	0	76	79	2	0	2	2	0	3	2	0	0	2	1	12	1	8	1	1	2	0	1	1	1	4	0	1
D08A0650	1	5	61	1	1	2	2	0	3	2	1	1	3	2	12	1	8	1	1	8	1	0	0	0	3	0	1
D08A0649	1	0	76	2	1	1	1	0	3	2	0	0	2	1	16	1	6	1	1	3	0	1	1	1	4	0	1
D08A0648	1	5	73	2	0	2	2	1	3	2	2	1	3	2	8	1	8	1	1	4	0	1	1	1	4	0	1
D08A0596	1	22	63	1	0	2	2	0	3	2	0	0	2	1	8	1	8	1	1	4	0	1	1	1	6	1	0
D08A0595	1	5	80	2	1	2	2	0	3	2	1	1	3	2	12	1	0	0	0	4	0	1	0	0	4	0	1
D08A0593	0	77	75	2	1	2	2	0	3	2	0	0	2	1	12	1	8	1	1	2	0	1	1	1	3	0	1
D08A0592	1	9	58	1	1	3	2	0	2	1	0	0	2	1	12	1	8	1	1	0	0	1	1	1	4	0	1
D08A0590	1	36	58	1	1	2	2	0	3	2	0	0	2	1	12	1	12	1	1	2	0	1	1	1	3	0	1
D08A0589	1	15	65	2	1	3	2	0	3	2	1	1	3	2	8	1	8	1	1	4	0	1	1	1	3	0	1
D08A0588	1	30	65	2	0	1	1	0	3	2	0	0	2	1	8	1	4	0	0	6	1	0	0	0	8	1	0
D08A0584	1	5	72	2	1	2	2	0	2	1	2	1	3	2	16	1	8	1	1	8	1	0	0	0	4	0	1
D08A0583	1	4	74	2	1	2	2	0	3	2	0	0	2	1	8	1	8	1	1	6	1	0	0	0	2	0	1
D08A0582	0	78	57	1	1	1	1	0	3	2	0	0	2	1	12	1	8	1	1	3	0	1	1	1	4	0	1
D08A0581	1	12	72	2	0	2	2	0	3	2	0	0	2	1	8	1	12	1	1	3	0	1	1	1	4	0	1
D08A0580	1	12	68	2	1	3	2	0	3	2	3	1	3	2	8	1	12	1	1	3	0	1	1	1	4	0	1
D08A0579	1	33	61	1	1	1	1	0	3	2	0	0	2	1	16	1	8	1	1	4	0	1	1	1	9	1	0
D08A0577	0	78	57	1	1	1	1	0	2	1	1	1	2	1	12	1	4	0	0	2	0	1	0	0	9	1	0
D08A0573	1	2	77	2	1	1	1	0	3	2	0	0	2	1	12	1	6	1	1	6	1	0	0	0	6	1	0
D08A0572	1	13	68	2	0	1	1	0	3	2	0	0	2	1	12	1	8	1	1	4	0	1	1	1	4	0	1
D08A0571	1	15	56	1	0	2	2	0	4	2	0	0	3	2	12	1	8	1	1	2	0	1	1	1	3	0	1
D08A0569	1	13	59	1	1	2	2	0	3	2	0	0	2	1	8	1	8	1	1	3	0	1	1	1	0	0	1
D08A0478	0	NA	72	2	1	2	2	0	3	2	2	1	3	2	8	1	8	1	1	8	1	0	0	0	4	0	1
D08A0477	1	9	61	1	1	2	2	0	3	2	1	1	3	2	16	1	8	1	1	2	0	1	1	1	8	1	0
D08A0407	1	34	57	1	1	1	1	0	1	1	0	0	1	1	12	1	8	1	1	6	1	0	0	0	6	1	0
D08A0405	1	4	77	2	1	1	1	0	3	2	0	0	2	1	12	1	8	1	1	1	0	1	1	1	3	0	1
D08A0404	0	NA	61	1	1	2	2	0	3	2	1	1	3	2	12	1	8	1	1	0	0	1	1	1	4	0	1
D08A0403	1	23	69	2	1	2	2	0	3	2	1	1	3	2	12	1	8	1	1	4	0	1	1	1	4	0	1
D08A0402	0	85	71	2	0	2	2	0	3	2	0	0	2	1	8	1	12	1	1	3	0	1	1	1	6	1	0
D08A0401	1	44	53	1	1	1	1	0	3	2	1	1	3	2	16	1	2	0	0	3	0	1	0	0	4	0	1
D08A0400	1	43	48	1	1	1	1	0	3	2	1	1	3	2	12	1	8	1	1	6	1	0	0	0	8	1	0
D08A0397	1	2	82	2	0	2	2	0	3	2	2	1	3	2	8	1	8	1	1	4	0	1	1	1	3	0	1
D08A0395	1	8	49	1	1	2	2	0	3	2	2	1	3	2	12	1	8	1	1	2	0	1	1	1	4	0	1
D08A0394	1	6	51	1	1	1	1	0	3	2	0	0	2	1	12	1	8	1	1	2	0	1	1	1	0	0	1
D08A0393	1	10	67	2	0	2	2	0	3	2	0	0	2	1	8	1	6	1	1	0	0	1	1	1	4	0	1
D08A0391	1	33	73	2	1	1	1	0	3	2	0	0	2	1	12	1	12	1	1	4	0	1	1	1	9	1	0
D08A0388	0	87	56	1	0	2	2	0	3	2	0	0	2	1	12	1	6	1	1	0	0	1	1	1	4	0	1
D08A0385	1	26	63	1	1	3	2	0	2	1	0	0	2	1	8	1	8	1	1	0	0	1	1	1	8	1	0
D08A0384	0	87	65	2	1	2	2	0	3	2	0	0	2	1	4	0	4	0	0	6	1	0	0	0	3	0	0
D08A0383	1	16	70	2	1	2	2	0	3	2	1	1	3	2	12	1	6	1	1	1	0	1	1	1	4	0	1
D08A0381	1	9	59	1	1	1	1	0	3	2	3	1	3	2	16	1	6	1	1	2	0	1	1	1	3	0	1
D08A0380	1	8	52	1	1	2	2	0	3	2	1	1	3	2	8	1	6	1	1	2	0	1	1	1	2	0	1
D08A0379	1	44	55	1	1	2	2	0	2	1	0	0	2	1	16	1	3	0	0	3	0	1	0	0	4	0	1
D08A0376	1	43	64	1	1	2	2	0	3	2	0	0	2	1	9	1	8	1	1	1	0	1	1	1	3	0	1
D08A0373	1	6	64	1	1	3	2	0	4	2	3	1	3	2	8	1	12	1	1	4	0	1	1	1	4	0	1
D08A0342	1	27	74	2	1	2	2	0	3	2	2	1	3	2	6	1	6	1	1	6	1	0	0	0	4	0	1
D08A0340	1	9	51	1	1	1	1	0	2	1	0	0	2	1	8	1	8	1	1	4	0	1	1	1	6	1	0
D08A0337	1	23	71	2	1	2	2	0	3	2	2	1	3	2	12	1	0	0	0	2	0	1	0	0	4	0	1
D08A0334	1	2	72	2	1	2	2	0	3	2	2	1	3	2	8	1	6	1	1	4	0	1	1	1	0	0	1
D08A0333	0	90	51	1	0	3	2	0	3	2	NA	NA	NA	NA	4	0	4	0	0	6	1	0	0	0	6	1	0
D08A0294	1	10	60	1	1	1	1	0	3	2	2	1	3	2	8	1	6	1	1	3	0	1	1	1	4	0	1
D08A0293	1	35	51	1	1	2	2	1	3	2	2	1	3	2	8	1	8	1	1	6	1	0	0	0	2	0	1
D08A0290	1	22	63	1	1	2	2	0	3	2	1	1	3	2	8	1	4	0	0	4	0	1	0	0	3	0	1
D08A0286	1	29	73	2	1	1	1	0	NA		0	0	NA	NA	8	1	8	1	1	2	0	1	1	1	2	0	1
D08A0285	1	47	51	1	1	2	2	0	3	2	2	1	3	2	4	0	6	1	0	2	0	0	1	0	6	1	0
D08A0284	1	51	51	1	1	2	2	0	3	2	0	0	2	1	4	0	6	1	0	4	0	0	1	0	6	1	0
D08A0260	1	31	75	2	1	2	2	0	3	2	0	0	2	1	6	1	8	1	1	1	0	1	1	1	3	0	1
D08A0196	1	60	78	2	1	2	2	0	NA		1	1	NA	NA	4	0	12	1	0	3	0	0	1	0	6	1	0
D08A0194	1	6	69	2	1	2	2	1	3	2	1	1	3	2	8	1	6	1	1	4	0	1	1	1	4	0	1
D08A0189	0	96	74	2	0	1	1	0	NA		0	0	NA	NA	8	1	8	1	1	6	1	0	0	0	6	1	0
D08A0188	1	15	73	2	1	1	1	0	3	2	0	0	2	1	8	1	6	1	1	4	0	1	1	1	6	1	0
D08A0187	0	97	66	2	1	2	2	0	3	2	0	0	2	1	8	0	8	1	0	6	1	0	0	0	6	1	0
D08A0185	1	13	74	2	0	2	2	0	3	2	3	1	3	2	12	1	16	1	1	4	0	1	1	1	3	0	1
D08A0184	1	26	73	2	1	2	2	0	3	2	1	1	3	2	6	1	16	1	1	0	0	1	1	1	4	0	1
D08A0181	1	58	70	2	1	2	2	1	4	2	0	0	2	1	4	0	0	0	0	2	0	0	0	0	NA	NA	NA

## Sheet: Table S7
Supplementary Table S7 Association of miR-548k Expression with clinicopathological features of 185 ESCC patients
Clinicopathological Features		Total cases (%)	miR-548k Expression		p Value
			High (%)	Low (%)
Gender	Male	146 (78.9)	109 (74.7)	37 (25.3)	0.771
	Female	39 (21.1)	30 (76.9)	9 (23.1)
Age	≤ 65	98 (53.0)	72 (73.5)	26 (26.50	0.578
	> 65	87 (47.0)	67 (77.0)	20 (23.0)
Lymph Node Metastasis	YES	94 (51.1)	77 (81.9)	17 (18.1)	0.04
	NO	90 (48.9)	62 (68.9)	28 (31.1)
Overall Survival	Dead	134 (72.4)	108 (80.6)	26 (19.4)	0.005
	Alive	51 (27.6)	31 (60.8)	20 (39.2)
Grade	High	17 (9.2)	14 (82.4)	3 (17.6)	0.18
	Median	99 (53.5)	69 (69.7)	30 (30.3)
	Low	69 (37.3)	56 (81.2)	13 (18.8
T_Stage	T1+T2	50 (27.0)	33 (66.0)	17 (34.0)	0.08
	T3+T4	135 (73.0)	106 (78.5)	29 (21.5)
AJCC_Stage	1	17 (9.5)	13 (76.5)	4 (23.5)	0.005
	2	80 (44.7)	52 (65.0)	28 (35.0)
	3	82 (45.80	71 (86.6)	11 (13.4)
Vascular Invasion	YES	10 (5.4)	5 (50.0)	5 950.0）	0.078
	NO	175 (94.6)	134 (76.6)	41 (23.4)

## Sheet: Table S8
Supplementary Table S8 Association of EGFR Expression with clinicopathological features of 185 ESCC patients
Clinicopathological Features		Total cases (%)	miR-548k Expression		p Value
			High (%)	Low (%)
Gender	Male	146 (78.9)	106 (72.6)	40 (27.4)	0.229
	Female	39 (21.1)	32 (82.1)	7 (17.9)
Age	≤ 65	98 (53.0)	65 (66.3)	33 (33.7)	0.006
	> 65	87 (47.0)	73 (83.9)	14 (16.1)
Lymph Node Metastasis	YES	94 (51.1)	75 (79.8)	19 (20.2)	0.125
	NO	90 (48.9)	63 (70.0)	27 (30.0)
Overall Survival	Dead	134 (72.4)	107 (79.9)	27 (20.1)	0.008
	Alive	51 (27.6)	31 (60.8)	20 (39.2)
Grade	High	17 (9.2)	13 (76.5)	4 (23.5)	0.821
	Median	99 (53.5)	72 (72.7)	27 (27.3)
	Low	69 (37.3)	53 (76.8)	16 (23.2)
Pathological_Stage	T1+T2	50 (27.0)	34 (68.0)	16 (32.0)	0.21
	T3+T4	135 (73.0)	104 (77.0)	31 (23.0)
AJCC_Stage	1	17 (9.5)	13 (76.5)	4 (23.5)	0.006
	2	80 (44.7)	51 (63.8)	29 (36.2)
	3	82 (45.8)	70 (85.4)	12 (14.6)
Vascular Invasion	YES	10 (5.4)	7 (70.0)	3 (30.0)	0.736
	NO	175 (94.6)	131 (74.9)	44 (25.1)

## Sheet: Table S9
Supplementary Table S9 Association of miR-548k (+)/EGFR (+) expression status with clinicopathological features of 185 ESCC patients
Clinicopathological Features		Total cases (%)	miR-548k (+)/EGFR (+) expression status		p Value
			Both High (%)	Other (%)
Gender	Male	146 (78.9)	92 (63.0)	54 (37.0)	0.308
	Female	39 (21.1)	28 (71.8)	11 (28.2)
Age	≤ 65	98 (53.0)	56 (57.1)	42 (42.9)	0.02
	> 65	87 (47.0)	64 (73.6)	23 (26.4)
Lymph Node Metastasis	YES	94 (51.1)	65 (69.1)	29 (30.9)	0.252
	NO	90 (48.9)	55 (61.1)	35 (38.9)
Overall Survival	Dead	134 (72.4)	96 (71.6)	38 (28.4)	0.002
	Alive	51 (27.6)	24 (47.1)	27 (52.9)
Grade	High	17 (9.2)	12 (70.6)	5 (29.4)	0.427
	Median	99 (53.5)	60 (60.6)	39 (39.4)
	Low	69 (37.3)	48 (69.6)	21 (30.4)
Pathological_Stage	T1+T2	50 (27.0)	29 (58.0)	21 (42.0)	0.234
	T3+T4	135 (73.0)	91 (67.4)	44 (32.6)
AJCC_Stage	1	17 (9.5)	12 (70.6)	5 (29.4)	0.012
	2	80 (44.7)	43 (53.8)	37 (46.2)
	3	82 (45.8)	62 (75.6)	20 (24.4)
Vascular Invasion	YES	10 (5.4)	5 (50.0)	5 (50.0)	0.322
	NO	175 (94.6)	115 (65.7)	60 (34.3)

## Sheet: Table S10
Supplementary Table S10 Association of KLF10 expression with clinicopathological features of TMA Cohort
Clinicopathological Features		Total cases (%)	KLF10 Expression		p Value
			High (%)	Low (%)
Gender	Male	141 (79.2)	37 (26.2)	104 (73.8)	0.284
	Female	37 (20.8)	13 (35.1)	24 (64.9)
Age	≤ 65	85 (47.8)	20 (23.5)	65 (76.5)	0.196
	> 65	93 (52.2)	30 (32.3)	63 (67.7)
Lymph Node Metastasis	YES	93 (52.5)	18 (19.4)	75 (80.6)	0.009
	NO	84 (47.5)	31 (36.9)	53 (63.1)
Overall Survival	Dead	130 (73.0)	26 (20.0)	104 (80.0)	<0.001
	Alive	48 (27.0)	24 (50.0)	24 (50.0)
Grade	High	17 (9.6)	5 (29.4)	12 (70.6)	0.987
	Median	94 (52.8)	26 (27.7)	68 (72.3)
	Low	67 (37.6)	19 (28.4)	48 (71.6)
Pathological_Stage	T1+T2	37 (22.0)	12 (32.4)	25 (67.6)	0.494
	T3+T4	131 (78.0)	35 (26.7)	96 (73.3)
AJCC_Stage	1	16 (9.3)	8 (50.0)	8 (50.0)	0.067
	2	75 (43.6)	21 (28.0)	54 (72.0)
	3	81 (47.1)	17 (21.0)	64 (79.0)
Vascular Invasion	YES	10 (5.6)	2 (20.0)	8 (80.0)	0.545
	NO	168 (94.4)	48 (28.6)	120 (71.4)

[truncated: 8 more sheets: Table S11, Table S12, Table S13, Table S14, Table S15, Table S16, Table S17, Table S18]
